# Supplementary material for: Detection of Long-Distance Transmission Events During the CSF Epidemic in Japan Using Whole-Genome-Sequence Data
Source: Transbound Emerg Dis. 2025 Nov 13;2025:5706784. doi: 10.1155/tbed/5706784 (PMC12634170; doi:10.1155/tbed/5706784)
Supplement: Supporting Information — Table S1: CSFV isolates obtained from 2018−2024 epidemic in Japan. The table contains a brief description of each sample, sample type (case/wild boar), date of sampling, location, strain name, tip name, and GenBank accession number. [file 5706784.f1.xlsx]

## Sheet: Sheet1
Supplementary Table 1. CSFV isolates obtained from 2018-2024 epidemic in Japan
Description	Case/WB	Date of sampling	Location		Strain name	Tip name	GenBank accession No.
			Prefecture	City
Case_1	Case	2018-09-09	Gifu	Gifu	CSFV/JPN/1/2018	Case_1_Gifu_Gifu_180909	LC425854
Case_2	Case	2018-11-16	Gifu	Gifu	CSFV/JPN/8/2018	Case_2_Gifu_Gifu_181116	LC583562
Case_3	Case	2018-12-04	Gifu	Minokamo	CSFV/JPN/9/2018	Case_3_Gifu_Minokamo_181204	LC583563
Case_4	Case	2018-12-09	Gifu	Seki	CSFV/JPN/10/2018	Case_4_Gifu_Seki_181209	LC583564
Case_5	Case	2018-12-15	Gifu	Kani	CSFV/JPN/24/2019	Case_5_Gifu_Kani_181215	LC583565
Case_6	Case	2018-12-24	Gifu	Seki	CSFV/JPN/12/2018	Case_6_Gifu_Seki_181224	LC583566
Case_7	Case	2019-01-28	Gifu	Kakamigahara	CSFV/JPN/13/2018	Case_7_Gifu_Kakamigahara_190128	LC583567
Case_7R	Case	2019-01-29	Gifu	Motosu	CSFV/JPN/14/2018	Case_7R_Gifu_Motosu_190129	LC583568
Case_8	Case	2019-02-06	Aichi	Toyota	CSFV/JPN/15/2018	Case_8_Aichi_Toyota_190206	LC583569
Case_8R	Case	2019-02-06	Aichi	Tahara	CSFV/JPN/15/2018	Case_8R_Aichi_Tahara_190206	LC583570
Case_8R	Case	2019-02-06	Gifu	Ena	CSFV/JPN/15/2018	Case_8R_Gifu_Ena_190206	LC583571
Case_8R	Case	2019-02-06	Osaka	Higashiosaka	CSFV/JPN/15/2018	Case_8R_Osaka_Higashiosaka_190206	LC583572
Case_8R	Case	2019-02-06	Shiga	Ohmihachiman	CSFV/JPN/15/2018	Case_8R_Shiga_Ohmihachiman_190206	LC583573
Case_8R	Case	2019-02-06	Nagano	Kamiina	CSFV/JPN/15/2018	Case_8R_Nagano_Kamiina_190206	LC583574
Case_9	Case	2019-02-13	Aichi	Tahara	CSFV/JPN/21/2018	Case_9_Aichi_Tahara_190213	LC583575
Case_9R	Case	2019-02-12	Aichi	Tahara	CSFV/JPN/22/2018	Case_9R_Aichi_Tahara_190212	LC583576
Case_10	Case	2019-02-19	Gifu	Mizunami	CSFV/JPN/23/2019	Case_10_Gifu_Mizunami_190219	LC583577
Case_11	Case	2019-03-07	Gifu	Yamagata	CSFV/JPN/27/2019	Case_11_Gifu_Yamagata_190307	LC583578
Case_12	Case	2019-03-23	Gifu	Yamagata	CSFV/JPN/28/2019	Case_12_Gifu_Yamagata_190323	LC583579
Case_13	Case	2019-03-27	Aichi	Seto	CSFV/JPN/29/2019	Case_13_Aichi_Seto_190327	LC583580
Case_14	Case	2019-03-28	Aichi	Tahara	CSFV/JPN/30/2019	Case_14_Aichi_Tahara_190328	LC583581
Case_15	Case	2019-03-29	Aichi	Seto	CSFV/JPN/31/2019	Case_15_Aichi_Seto_190329	LC583582
Case_16	Case	2019-03-29	Aichi	Tahara	CSFV/JPN/31/2019	Case_16_Aichi_Tahara_190329	LC583583
Case_17	Case	2019-03-29	Gifu	Minokamo	CSFV/JPN/31/2019	Case_17_Gifu_Minokamo_190329	LC583584
Case_18	Case	2019-04-09	Gifu	Ena	CSFV/JPN/34/2019	Case_18_Gifu_Ena_190409	LC583585
Case_19	Case	2019-04-10	Aichi	Seto	CSFV/JPN/35/2019	Case_19_Aichi_Seto_190410	LC583586
Case_20	Case	2019-04-17	Gifu	Ena	CSFV/JPN/36/2019	Case_20_Gifu_Ena_190417	LC583587
Case_21	Case	2019-04-21	Aichi	Tahara	CSFV/JPN/37/2019	Case_21_Aichi_Tahara_190421	LC583588
Case_22	Case	2019-04-22	Aichi	Seto	CSFV/JPN/38/2019	Case_22_Aichi_Seto_190422	LC583589
Case_23	Case	2019-05-17	Aichi	Tahara	CSFV/JPN/39/2019	Case_23_Aichi_Tahara_190517	LC583590
Case_24	Case	2019-05-25	Gifu	Yamagata	CSFV/JPN/40/2019	Case_24_Gifu_Yamagata_190525	LC583591
Case_25	Case	2019-06-05	Gifu	Yamagata	CSFV/JPN/41/2019	Case_25_Gifu_Yamagata_190605	LC583592
Case_26	Case	2019-06-12	Aichi	Tahara	CSFV/JPN/42/2019	Case_26_Aichi_Tahara_190612	LC583617
Case_27	Case	2019-06-13	Gifu	Seki	CSFV/JPN/43/2019	Case_27_Gifu_Seki_190613	LC583618
Case_28	Case	2019-06-28	Aichi	Nishio	CSFV/JPN/44/2019	Case_28_Aichi_Nishio_190628	LC583620
Case_29	Case	2019-07-02	Gifu	Ena	CSFV/JPN/45/2019	Case_29_Gifu_Ena_190702	LC583621
Case_30	Case	2019-07-07	Aichi	Nagakute	CSFV/JPN/46/2019	Case_30_Aichi_Nagakute_190707	LC583622
Case_31	Case	2019-07-09	Gifu	Hichiso	CSFV/JPN/47/2019	Case_31_Gifu_Hichiso_190709	LC583656
Case_32	Case	2019-07-23	Mie	Inabe	CSFV/JPN/48/2019	Case_32_Mie_Inabe_190723	LC583670
Case_33	Case	2019-07-26	Gifu	Ena	CSFV/JPN/49/2019	Case_33_Gifu_Ena_190726	LC583623
Case_34	Case	2019-07-28	Fukui	Echizen	CSFV/JPN/52/2019	Case_34_Fukui_Echizen_190728	LC583648
Case_35	Case	2019-08-09	Aichi	Toyota	CSFV/JPN/50/2019	Case_35_Aichi_Toyota_190809	LC583624
Case_36	Case	2019-08-09	Aichi	Nagakute	CSFV/JPN/50/2019	Case_36_Aichi_Nagakute_190809	LC583625
Case_37	Case	2019-08-11	Fukui	Echizen	CSFV/JPN/53/2019	Case_37_Fukui_Echizen_190811	LC583649
Case_38	Case	2019-08-16	Gifu	Ibigawa	CSFV/JPN/54/2019	Case_38_Gifu_Ibigawa_190816	LC583650
Case_39	Case	2019-08-30	Aichi	Toyota	CSFV/JPN/55/2019	Case_39_Aichi_Toyota_190830	LC583651
Case_40	Case	2019-09-04	Gifu	Nakatsugawa	CSFV/JPN/56/2019	Case_40_Gifu_Nakatsugawa_190904	LC583652
Case_41	Case	2019-09-12	Saitama	Chichibu	CSFV/JPN/58/2019	Case_41_Saitama_Chichibu_190912	LC583657
Case_42	Case	2019-09-12	Nagano	Shiojiri	CSFV/JPN/58/2019	Case_42_Nagano_Shiojiri_190912	LC583658
Case_43	Case	2019-09-16	Saitama	Ogano	CSFV/JPN/60/2019	Case_43_Saitama_Ogano_190916	LC583659
Case_44	Case	2019-09-24	Nagano	Takamori	CSFV/JPN/61/2019	Case_44_Nagano_Takamori_190924	LC583664
Case_45	Case	2019-09-27	Gifu	Ena	CSFV/JPN/62/2019	Case_45_Gifu_Ena_190927	LC583665
Case_46	Case	2019-10-11	Saitama	Honjo	CSFV/JPN/63/2019	Case_46_Saitama_Honjo_191011	LC583667
Case_47	Case	2019-11-05	Saitama	Honjo	CSFV/JPN/64/2019	Case_47_Saitama_Honjo_191105	LC583669
Case_48	Case	2019-11-08	Saitama	Fukaya	CSFV/JPN/65/2019	Case_48_Saitama_Fukaya_191108	LC583671
Case_49	Case	2019-11-14	Yamanashi	Nirasaki	CSFV/JPN/66/2019	Case_49_Yamanashi_Nirasaki_191114	LC583672
Case_50	Case	2019-11-18	Aichi	Nishio	CSFV/JPN/67/2019	Case_50_Aichi_Nishio_191118	LC583673
Case_51	Case	2019-12-17	Aichi	Tahara	CSFV/JPN/68/2019	Case_51_Aichi_Tahara_191217	LC583678
Case_52	Case	2020-01-06	Okinawa	Uruma	CSFV/JPN/69/2020	Case_52_Okinawa_Uruma_200106	LC583679
Case_53	Case	2020-01-08	Okinawa	Uruma	CSFV/JPN/70/2020	Case_53_Okinawa_Uruma_200108	LC583680
Case_53R	Case	2020-01-11	Okinawa	Uruma	CSFV/JPN/71/2020	Case_53R_Okinawa_Uruma_200111	LC583681
Case_54	Case	2020-01-10	Okinawa	Okinawa	CSFV/JPN/72/2020	Case_54_Okinawa_Okinawa_200110	LC583682
Case_55	Case	2020-01-15	Okinawa	Uruma	CSFV/JPN/73/2020	Case_55_Okinawa_Uruma_200115	LC583683
Case_56	Case	2020-02-02	Okinawa	Okinawa	CSFV/JPN/74/2020	Case_56_Okinawa_Okinawa_200202	LC583691
Case_57	Case	2020-02-25	Okinawa	Uruma	CSFV/JPN/75/2020	Case_57_Okinawa_Uruma_200225	LC583702
Case_58	Case	2020-03-11	Okinawa	Uruma	CSFV/JPN/76/2020	Case_58_Okinawa_Uruma_200311	LC881125
Case_59	Case	2020-09-25	Gunma	Takasaki	CSFV/JPN/77/2020	Case_59_Gunma_Takasaki_200925	LC881126
Case_60	Case	2020-12-24	Yamagata	Tsuruoka	CSFV/JPN/78/2020	Case_60_Yamagata_Tsuruoka_201224	LC881127
Case_61	Case	2020-12-28	Mie	Iga	CSFV/JPN/79/2020	Case_61_Mie_Iga_201228	LC881128
Case_62	Case	2021-01-25	Wakayama	Katsuragi	CSFV/JPN/80/2021	Case_62_Wakayama_Katsuragi_210125	LC881129
Case_63	Case	2021-03-29	Nara	Nara	CSFV/JPN/81/2021	Case_63_Nara_Nara_210329	LC881130
Case_64	Case	2021-04-01	Gunma	Maebashi	CSFV/JPN/82/2021	Case_64_Gunma_Maebashi_210401	LC881131
Case_65	Case	2021-04-13	Mie	Tsu	CSFV/JPN/83/2021	Case_65_Mie_Tsu_210413	LC881132
Case_66	Case	2021-04-16	Tochigi	Nasushiobara	CSFV/JPN/84/2021	Case_66_Tochigi_Nasushiobara_210416	LC881133
Case_67	Case	2021-04-16	Tochigi	Nasushiobara	CSFV/JPN/85/2021	Case_67_Tochigi_Nasushiobara_210416	LC881134
Case_68	Case	2021-05-10	Yamanashi	Chuo	CSFV/JPN/86/2021	Case_68_Yamanashi_Chuo_210510	LC881135
Case_69	Case	2021-07-07	Kanagawa	Sagamihara	CSFV/JPN/87/2021	Case_69_Kanagawa_Sagamihara_210707	LC881136
Case_70	Case	2021-08-04	Yamanashi	Doshi	CSFV/JPN/88/2021	Case_70_Yamanashi_Doshi_210804	LC881137
Case_71	Case	2021-08-06	Gunma	Kiryu	CSFV/JPN/89/2021	Case_71_Gunma_Kiryu_210806	LC881138
Case_72	Case	2021-10-05	Shiga	Ohmihachiman	CSFV/JPN/90/2021	Case_72_Shiga_Ohmihachiman_211005	LC881139
Case_73	Case	2021-10-18	Gunma	Maebashi	CSFV/JPN/91/2021	Case_73_Gunma_Maebashi_211018	LC881140
Case_74	Case	2021-11-25	Gunma	Kiryu	CSFV/JPN/92/2021	Case_74_Gunma_Kiryu_211125	LC881141
Case_75	Case	2021-12-11	Miyagi	Ogawara	CSFV/JPN/93/2021	Case_75_Miyagi_Ogawara_211211	LC881142
Case_76	Case	2021-12-24	Miyagi	Marumori	CSFV/JPN/94/2021	Case_76_Miyagi_Marumori_211224	LC881143
Case_77	Case	2022-03-24	Tochigi	Nakagawa	CSFV/JPN/95/2022	Case_77_Tochigi_Nakagawa_220324	LC881144
Case_78	Case	2022-04-12	Ibaraki	Ishioka	CSFV/JPN/96/2022	Case_78_Ibaraki_Ishioka_220412	LC881145
Case_79	Case	2022-04-14	Ibaraki	Shirosato	CSFV/JPN/97/2022	Case_79_Ibaraki_Shirosato_220414	LC881146
Case_80	Case	2022-04-21	Gunma	Ota	CSFV/JPN/98/2022	Case_80_Gunma_Ota_220421	LC881147
Case_81	Case	2022-05-09	Gunma	Kiryu	CSFV/JPN/99/2022	Case_81_Gunma_Kiryu_220509	LC881148
Case_82	Case	2022-06-14	Gunma	Kiryu	CSFV/JPN/100/2022	Case_82_Gunma_Kiryu_220614	LC881149
Case_83	Case	2022-07-22	Tochigi	Nasukarasuyama	CSFV/JPN/101/2022	Case_83_Tochigi_Nasukarasuyama_220722	LC881150
Case_84	Case	2022-09-20	Gunma	Itakura	CSFV/JPN/102/2022	Case_84_Gunma_Itakura_220920	LC881151
Case_85	Case	2022-11-19	Tokyo	Kodaira	CSFV/JPN/103/2022	Case_85_Tokyo_Kodaira_221119	LC881152
Case_86	Case	2023-02-28	Ibaraki	Kasumigaura	CSFV/JPN/104/2023	Case_86_Ibaraki_Kasumigaura_230228	LC881153
Case_87	Case	2023-07-22	Hyogo	Minamiawaji	CSFV/JPN/105/2023	Case_87_Hyogo_Minamiawaji_230722	LC881154
Case_88	Case	2023-08-30	Saga	Karatsu	CSFV/JPN/106/2023	Case_88_Saga_Karatsu_230830	LC881155
Case_89	Case	2023-08-31	Saga	Karatsu	CSFV/JPN/107/2023	Case_89_Saga_Karatsu_230831	LC881156
Case_90	Case	2024-02-16	Tochigi	Tochigi	CSFV/JPN/108/2024	Case_90_Tochigi_Tochigi_240216	LC881157
Case_91	Case	2024-05-24	Tochigi	Nasushiobara	CSFV/JPN/109/2024	Case_91_Tochigi_Nasushiobara_240524	LC881158
Case_92	Case	2024-05-27	Iwate	Hirono	CSFV/JPN/110/2024	Case_92_Iwate_Hirono_240527	LC881159
WB_GI8	WB	2018-09-28	Gifu	Kakamigahara	CSFV/JPN/WB8/2018	WB_GI8_Gifu_Kakamigahara_180928	LC583593
WB_GI10	WB	2018-09-29	Gifu	Kakamigahara	CSFV/JPN/WB10/2018	WB_GI10_Gifu_Kakamigahara_180929	LC583594
WB_GI12	WB	2018-10-03	Gifu	Gifu	CSFV/JPN/WB12/2018	WB_GI12_Gifu_Gifu_181003	LC583595
WB_GI13	WB	2018-10-04	Gifu	Kakamigahara	CSFV/JPN/WB13/2018	WB_GI13_Gifu_Kakamigahara_181004	LC583596
WB_GI16	WB	2018-10-06	Gifu	Gifu	CSFV/JPN/WB16/2018	WB_GI16_Gifu_Gifu_181006	LC583597
WB_GI18	WB	2018-10-08	Gifu	Gifu	CSFV/JPN/WB18/2018	WB_GI18_Gifu_Gifu_181008	LC583598
WB_GI21	WB	2018-10-13	Gifu	Kakamigahara	CSFV/JPN/WB21/2018	WB_GI21_Gifu_Kakamigahara_181013	LC583599
WB_GI22	WB	2018-10-14	Gifu	Kakamigahara	CSFV/JPN/WB22/2018	WB_GI22_Gifu_Kakamigahara_181014	LC583600
WB_GI23	WB	2018-10-14	Gifu	Kakamigahara	CSFV/JPN/WB23/2018	WB_GI23_Gifu_Kakamigahara_181014	LC583601
WB_GI26	WB	2018-10-14	Gifu	Gifu	CSFV/JPN/WB26/2018	WB_GI26_Gifu_Gifu_181014	LC583602
WB_GI41	WB	2018-10-31	Gifu	Kani	CSFV/JPN/WB41/2018	WB_GI41_Gifu_Kani_181031	LC583603
WB_GI60	WB	2018-11-26	Gifu	Yaotsu	CSFV/JPN/WB60/2018	WB_GI60_Gifu_Yaotsu_181126	LC583604
WB_GI74	WB	2018-11-28	Gifu	Seki	CSFV/JPN/WB74/2018	WB_GI74_Gifu_Seki_181128	LC583605
WB_GI92	WB	2019-01-15	Gifu	Seki	CSFV/JPN/WB92/2019	WB_GI92_Gifu_Seki_190115	LC583606
WB_GI96	WB	2019-01-16	Gifu	Yaotsu	CSFV/JPN/WB96/2019	WB_GI96_Gifu_Yaotsu_190116	LC583607
WB_GI98	WB	2019-01-21	Gifu	Kakamigahara	CSFV/JPN/WB98/2019	WB_GI98_Gifu_Kakamigahara_190121	LC583608
WB_GI99	WB	2019-01-21	Gifu	Yamagata	CSFV/JPN/WB99/2019	WB_GI99_Gifu_Yamagata_190121	LC583609
WB_GI100	WB	2019-01-21	Gifu	Kawabe	CSFV/JPN/WB100/2019	WB_GI100_Gifu_Kawabe_190121	LC583610
WB_GI101	WB	2019-01-21	Gifu	Kani	CSFV/JPN/WB101/2019	WB_GI101_Gifu_Kani_190121	LC583611
WB_GI156	WB	2019-02-18	Gifu	Ena	CSFV/JPN/WB156/2019	WB_GI156_Gifu_Ena_190218	LC583612
WB_GI171	WB	2019-02-18	Gifu	Motosu	CSFV/JPN/WB171/2019	WB_GI171_Gifu_Motosu_190218	LC583613
WB_AI1	WB	2018-12-20	Aichi	Inuyama	CSFV/JPN/WB-A1/2018	WB_AI1_Aichi_Inuyama_181220	LC583614
WB_AI5	WB	2019-01-17	Aichi	Inuyama	CSFV/JPN/WB-A5/2018	WB_AI5_Aichi_Inuyama_190117	LC583615
WB_AI6	WB	2019-01-17	Aichi	Inuyama	CSFV/JPN/WB-A6/2018	WB_AI6_Aichi_Inuyama_190117	LC583616
WB_ME1	WB	2019-06-25	Mie	Inabe	CSFV/JPN/WB-M1/2019	WB_ME1_Mie_Inabe_190625	LC583619
WB_GI102	WB	2019-01-22	Gifu	Gifu	CSFV/JPN/WB102/2019	WB_GI102_Gifu_Gifu_190122	LC583626
WB_GI103	WB	2019-01-22	Gifu	Gifu	CSFV/JPN/WB103/2019	WB_GI103_Gifu_Gifu_190122	LC583627
WB_GI105	WB	2019-01-24	Gifu	Minokamo	CSFV/JPN/WB105/2019	WB_GI105_Gifu_Minokamo_190124	LC583628
WB_GI107	WB	2019-01-25	Gifu	Gifu	CSFV/JPN/107/2019	WB_GI107_Gifu_Gifu_190125	LC583629
WB_GI108	WB	2019-01-25	Gifu	Kani	CSFV/JPN/WB108/2019	WB_GI108_Gifu_Kani_190125	LC583630
WB_GI110	WB	2019-01-30	Gifu	Kakamigahara	CSFV/JPN/WB110/2019	WB_GI110_Gifu_Kakamigahara_190130	LC583631
WB_GI113	WB	2019-02-04	Gifu	Yamagata	CSFV/JPN/WB113/2019	WB_GI113_Gifu_Yamagata_190204	LC583632
WB_GI114	WB	2019-02-04	Gifu	Seki	CSFV/JPN/WB114/2019	WB_GI114_Gifu_Seki_190204	LC583633
WB_GI115	WB	2019-02-04	Gifu	Yamagata	CSFV/JPN/WB115/2019	WB_GI115_Gifu_Yamagata_190204	LC583634
WB_GI117	WB	2019-02-04	Gifu	Seki	CSFV/JPN/WB117/2019	WB_GI117_Gifu_Seki_190204	LC583635
WB_GI122	WB	2019-02-05	Gifu	Kawabe	CSFV/JPN/WB122/2019	WB_GI122_Gifu_Kawabe_190205	LC583636
WB_GI123	WB	2019-02-05	Gifu	Minokamo	CSFV/JPN/WB123/2019	WB_GI123_Gifu_Minokamo_190205	LC583637
WB_GI125	WB	2019-02-06	Gifu	Yamagata	CSFV/JPN/WB125/2019	WB_GI125_Gifu_Yamagata_190206	LC583638
WB_GI126	WB	2019-02-06	Gifu	Gifu	CSFV/JPN/WB126/2019	WB_GI126_Gifu_Gifu_190206	LC583639
WB_GI127	WB	2019-02-06	Gifu	Kani	CSFV/JPN/WB127/2019	WB_GI127_Gifu_Kani_190206	LC583640
WB_GI128	WB	2019-02-06	Gifu	Seki	CSFV/JPN/WB128/2019	WB_GI128_Gifu_Seki_190206	LC583641
WB_GI129	WB	2019-02-07	Gifu	Yamagata	CSFV/JPN/WB129/2019	WB_GI129_Gifu_Yamagata_190207	LC583642
WB_TM1	WB	2019-07-28	Toyama	Toyama	CSFV/JPN/WB-T1/2019	WB_TM1_Toyama_Toyama_190728	LC583643
WB_NA1	WB	2019-07-12	Nagano	Kiso	CSFV/JPN/WB-N1/2019	WB_NA1_Nagano_Kiso_190712	LC583644
WB_FI1	WB	2019-07-05	Fukui	Ono	CSFV/JPN/WB-F1/2019	WB_FI1_Fukui_Ono_190705	LC583645
WB_GI130	WB	2019-02-07	Gifu	Yamagata	CSFV/JPN/WB130/2019	WB_GI130_Gifu_Yamagata_190207	LC583646
WB_GI131	WB	2019-02-08	Gifu	Yamagata	CSFV/JPN/WB131/2019	WB_GI131_Gifu_Yamagata_190208	LC583647
WB_GI133	WB	2019-02-12	Gifu	Seki	CSFV/JPN/WB133/2019	WB_GI133_Gifu_Seki_190212	LC583653
WB_GI134	WB	2019-02-12	Gifu	Yaotsu	CSFV/JPN/WB134/2019	WB_GI134_Gifu_Yaotsu_190212	LC583654
WB_GI136	WB	2019-02-12	Gifu	Yaotsu	CSFV/JPN/WB136/2019	WB_GI136_Gifu_Yaotsu_190212	LC583655
WB_SI1	WB	2019-09-13	Shiga	Taga	CSFV/JPN/WB-S1/2019	WB_SI1_Shiga_Taga_190913	LC583660
WB_GI138	WB	2019-02-12	Gifu	Kawabe	CSFV/JPN/WB138/2019	WB_GI138_Gifu_Kawabe_190212	LC583661
WB_GI143	WB	2019-02-13	Gifu	Mizunami	CSFV/JPN/WB143/2019	WB_GI143_Gifu_Mizunami_190213	LC583662
WB_GI144	WB	2019-02-13	Gifu	Mizunami	CSFV/JPN/WB144/2019	WB_GI144_Gifu_Mizunami_190213	LC583663
WB_GU5	WB	2019-10-03	Gunma	Ueno	CSFV/JPN/WB-GM5/2019	WB_GU5_Gunma_Ueno_191003	LC583666
WB_SZ1	WB	2019-10-18	Shizuoka	Fujieda	CSFV/JPN/WB-SO1/2019	WB_SZ1_Shizuoka_Fujieda_191018	LC583668
WB_GU6	WB	2019-11-20	Gunma	Fujioka	CSFV/JPN/WB-GM6/2019	WB_GU6_Gunma_Fujioka_191120	LC583674
WB_ST2	WB	2019-10-01	Saitama	Chichibu	CSFV/JPN/WB-ST2/2019	WB_ST2_Saitama_Chichibu_191001	LC583675
WB_ST3	WB	2019-10-21	Saitama	Kamikawa	CSFV/JPN/WB-ST3/2019	WB_ST3_Saitama_Kamikawa_191021	LC583676
WB_ST4	WB	2019-11-07	Saitama	Misato	CSFV/JPN/WB-ST4/2019	WB_ST4_Saitama_Misato_191107	LC583677
WB_GI139	WB	2019-02-12	Gifu	Yaotsu	CSFV/JPN/WB139/2019	WB_GI139_Gifu_Yaotsu_190212	LC583684
WB_GI140	WB	2019-02-12	Gifu	Minokamo	CSFV/JPN/WB140/2019	WB_GI140_Gifu_Minokamo_190212	LC583685
WB_GI141	WB	2019-02-12	Gifu	Minokamo	CSFV/JPN/WB141/2019	WB_GI141_Gifu_Minokamo_190212	LC583686
WB_GI142	WB	2019-02-12	Gifu	Yamagata	CSFV/JPN/WB142/2019	WB_GI142_Gifu_Yamagata_190212	LC583687
WB_GI145	WB	2019-02-13	Gifu	Tomika	CSFV/JPN/WB145/2019	WB_GI145_Gifu_Tomika_190213	LC583688
WB_GI146	WB	2019-02-14	Gifu	Tajimi	CSFV/JPN/WB146/2019	WB_GI146_Gifu_Tajimi_190214	LC583689
WB_GI147	WB	2019-02-14	Gifu	Minokamo	CSFV/JPN/WB147/2019	WB_GI147_Gifu_Minokamo_190214	LC583690
WB_AI7	WB	2019-03-31	Aichi	Kasugai	CSFV/JPN/WB-A7/2019	WB_AI7_Aichi_Kasugai_190331	LC583692
WB_TM2	WB	2019-08-29	Toyama	Toyama	CSFV/JPN/WB-T2/2019	WB_TM2_Toyama_Toyama_190829	LC583693
WB_TM3	WB	2019-08-29	Toyama	Toyama	CSFV/JPN/WB-T3/2019	WB_TM3_Toyama_Toyama_190829	LC583694
WB_TM4	WB	2019-09-04	Toyama	Toyama	CSFV/JPN/WB-T4/2019	WB_TM4_Toyama_Toyama_190904	LC583695
WB_TM6	WB	2019-09-17	Toyama	Toyama	CSFV/JPN/WB-T6/2019	WB_TM6_Toyama_Toyama_190917	LC583696
WB_NA10	WB	2019-11-11	Nagano	Achi	CSFV/JPN/WB-N10/2019	WB_NA10_Nagano_Achi_191111	LC583697
WB_NA11	WB	2019-11-12	Nagano	Achi	CSFV/JPN/WB-N11/2019	WB_NA11_Nagano_Achi_191112	LC583698
WB_ST5	WB	2019-11-12	Saitama	Yorii	CSFV/JPN/WB-ST5/2019	WB_ST5_Saitama_Yorii_191112	LC583699
WB_ST7	WB	2019-11-14	Saitama	Yorii	CSFV/JPN/WB-ST7/2019	WB_ST7_Saitama_Yorii_191114	LC583700
WB_GU8	WB	2019-11-20	Gunma	Fujioka	CSFV/JPN/WB-GM8/2019	WB_GU8_Gunma_Fujioka_191120	LC583701
WB_GU9	WB	2019-11-23	Gunma	Tomioka	CSFV/JPN/WB-GM9/2019	WB_GU9_Gunma_Tomioka_191123	LC583703
WB_NA12	WB	2019-12-22	Nagano	Ueda	CSFV/JPN/WB-N12/2019	WB_NA12_Nagano_Ueda_191222	LC583704
WB_SI2	WB	2019-12-17	Shiga	Higashiomi	CSFV/JPN/WB-S2/2019	WB_SI2_Shiga_Higashiomi_191217	LC583705
WB_SI3	WB	2019-12-19	Shiga	Higashiomi	CSFV/JPN/WB-S3/2019	WB_SI3_Shiga_Higashiomi_191219	LC583706
WB_SI4	WB	2019-12-26	Shiga	Higashiomi	CSFV/JPN/WB-S4/2019	WB_SI4_Shiga_Higashiomi_191226	LC583707
WB_YN1	WB	2020-02-10	Yamanashi	Kosuge	CSFV/JPN/WB-YN1/2019	WB_YN1_Yamanashi_Kosuge_200210	LC583708
WB_GI148	WB	2019-02-14	Gifu	Tajimi	CSFV/JPN/WB148/2019	WB_GI148_Gifu_Tajimi_190214	LC583709
WB_GI150	WB	2019-02-14	Gifu	Gifu	CSFV/JPN/WB150/2019	WB_GI150_Gifu_Gifu_190214	LC583710
WB_GI151	WB	2019-02-14	Gifu	Gifu	CSFV/JPN/WB151/2019	WB_GI151_Gifu_Gifu_190214	LC583711
WB_GI161	WB	2019-02-18	Gifu	Gifu	CSFV/JPN/WB161/2019	WB_GI161_Gifu_Gifu_190218	LC583712
WB_GI162	WB	2019-02-18	Gifu	Sakahogi	CSFV/JPN/WB162/2019	WB_GI162_Gifu_Sakahogi_190218	LC583713
WB_GI153	WB	2019-02-15	Gifu	Kani	CSFV/JPN/WB153/2019	WB_GI153_Gifu_Kani_190215	LC583714
WB_GI154	WB	2019-02-18	Gifu	Mizunami	CSFV/JPN/WB154/2019	WB_GI154_Gifu_Mizunami_190218	LC583715
WB_GI157	WB	2019-02-18	Gifu	Yaotsu	CSFV/JPN/WB157/2019	WB_GI157_Gifu_Yaotsu_190218	LC583716
WB_GI160	WB	2019-02-18	Gifu	Gifu	CSFV/JPN/WB160/2019	WB_GI160_Gifu_Gifu_190218	LC583717
WB_GI165	WB	2019-02-18	Gifu	Yamagata	CSFV/JPN/WB165/2019	WB_GI165_Gifu_Yamagata_190218	LC583718
WB_GI167	WB	2019-02-19	Gifu	Yaotsu	CSFV/JPN/WB_GI167/2019	WB_GI167_Gifu_Yaotsu_190219	LC881160
WB_GI169	WB	2019-02-19	Gifu	Yaotsu	CSFV/JPN/WB_GI169/2019	WB_GI169_Gifu_Yaotsu_190219	LC881161
WB_GI170	WB	2019-02-20	Gifu	Kawabe	CSFV/JPN/WB_GI170/2019	WB_GI170_Gifu_Kawabe_190220	LC881162
WB_GI172	WB	2019-02-19	Gifu	Yamagata	CSFV/JPN/WB_GI172/2019	WB_GI172_Gifu_Yamagata_190219	LC881163
WB_GI173	WB	2019-02-20	Gifu	Mino	CSFV/JPN/WB_GI173/2019	WB_GI173_Gifu_Mino_190220	LC881164
WB_GI174	WB	2019-02-21	Gifu	Minokamo	CSFV/JPN/WB_GI174/2019	WB_GI174_Gifu_Minokamo_190221	LC881165
WB_GI175	WB	2019-02-21	Gifu	Gifu	CSFV/JPN/WB_GI175/2019	WB_GI175_Gifu_Gifu_190221	LC881166
WB_KY1	WB	2020-04-21	Kyoto	Ujitawara	CSFV/JPN/WB_KY1/2020	WB_KY1_Kyoto_Ujitawara_200421	LC881167
WB_NI1	WB	2020-04-20	Niigata	Myoko	CSFV/JPN/WB_NI1/2020	WB_NI1_Niigata_Myoko_200420	LC881168
WB_KN1	WB	2020-05-09	Kanagawa	Sagamihara	CSFV/JPN/WB_KN1/2020	WB_KN1_Kanagawa_Sagamihara_200509	LC881169
WB_GI177	WB	2019-02-21	Gifu	Gifu	CSFV/JPN/WB_GI177/2019	WB_GI177_Gifu_Gifu_190221	LC881170
WB_GI183	WB	2019-02-25	Gifu	Gifu	CSFV/JPN/WB_GI183/2019	WB_GI183_Gifu_Gifu_190225	LC881171
WB_GI185	WB	2019-02-25	Gifu	Minokamo	CSFV/JPN/WB_GI185/2019	WB_GI185_Gifu_Minokamo_190225	LC881172
WB_GI186	WB	2019-02-25	Gifu	Mitake	CSFV/JPN/WB_GI186/2019	WB_GI186_Gifu_Mitake_190225	LC881173
WB_IB1	WB	2020-06-25	Ibaraki	Toride	CSFV/JPN/WB_IB1/2020	WB_IB1_Ibaraki_Toride_200625	LC881174
WB_TY1	WB	2020-06-27	Tokyo	Ome	CSFV/JPN/WB_TY1/2020	WB_TY1_Tokyo_Ome_200627	LC881175
WB_GU10	WB	2020-05-01	Gunma	Naganohara	CSFV/JPN/WB_GU10/2020	WB_GU10_Gunma_Naganohara_200501	LC881176
WB_GU11	WB	2020-05-18	Gunma	Naganohara	CSFV/JPN/WB_GU11/2020	WB_GU11_Gunma_Naganohara_200518	LC881177
WB_ST8	WB	2020-05-13	Saitama	Hanno	CSFV/JPN/WB_ST8/2020	WB_ST8_Saitama_Hanno_200513	LC881178
WB_IS2	WB	2020-06-11	Ishikawa	Nakanoto	CSFV/JPN/WB_IS2/2020	WB_IS2_Ishikawa_Nakanoto_200611	LC881179
WB_GU12	WB	2020-08-20	Gunma	Katashina	CSFV/JPN/WB_GU12/2020	WB_GU12_Gunma_Katashina_200820	LC881180
WB_FS1	WB	2020-09-08	Fukushima	Aizuwakamatsu	CSFV/JPN/WB_FS1/2020	WB_FS1_Fukushima_Aizuwakamatsu_200908	LC881181
WB_IS3	WB	2020-04-27	Ishikawa	Nanao	CSFV/JPN/WB_IS3/2020	WB_IS3_Ishikawa_Nanao_200427	LC881182
WB_SI6	WB	2020-05-27	Shiga	Higashiomi	CSFV/JPN/WB_SI6/2020	WB_SI6_Shiga_Higashiomi_200527	LC881183
WB_SI7	WB	2020-06-07	Shiga	Higashiomi	CSFV/JPN/WB_SI7/2020	WB_SI7_Shiga_Higashiomi_200607	LC881184
WB_GU13	WB	2020-08-07	Gunma	Higashiagatsuma	CSFV/JPN/WB_GU13/2020	WB_GU13_Gunma_Higashiagatsuma_200807	LC881185
WB_GU14	WB	2020-08-07	Gunma	Naganohara	CSFV/JPN/WB_GU14/2020	WB_GU14_Gunma_Naganohara_200807	LC881186
WB_AI8	WB	2020-09-30	Aichi	Tahara	CSFV/JPN/WB_AI8/2020	WB_AI8_Aichi_Tahara_200930	LC881187
WB_NR1	WB	2020-10-12	Nara	Nara	CSFV/JPN/WB_NR1/2020	WB_NR1_Nara_Nara_201012	LC881188
WB_SZ3	WB	2020-01-30	Shizuoka	Hamamatsu	CSFV/JPN/WB_SZ3/2020	WB_SZ3_Shizuoka_Hamamatsu_200130	LC881189
WB_SZ4	WB	2020-03-09	Shizuoka	Hamamatsu	CSFV/JPN/WB_SZ4/2020	WB_SZ4_Shizuoka_Hamamatsu_200309	LC881190
WB_SI9	WB	2020-06-30	Shiga	Otsu	CSFV/JPN/WB_SI9/2020	WB_SI9_Shiga_Otsu_200630	LC881191
WB_GI179	WB	2019-02-21	Gifu	Minokamo	CSFV/JPN/WB_GI179/2019	WB_GI179_Gifu_Minokamo_190221	LC881192
WB_GI182	WB	2019-02-25	Gifu	Ena	CSFV/JPN/WB_GI182/2019	WB_GI182_Gifu_Ena_190225	LC881193
WB_IS4	WB	2020-10-20	Ishikawa	Nanao	CSFV/JPN/WB_IS4/2020	WB_IS4_Ishikawa_Nanao_201020	LC881194
WB_OS1	WB	2020-10-29	Osaka	Ibaraki	CSFV/JPN/WB_OS1/2020	WB_OS1_Osaka_Ibaraki_201029	LC881195
WB_WA1	WB	2020-10-30	Wakayama	Kinokawa	CSFV/JPN/WB_WA1/2020	WB_WA1_Wakayama_Kinokawa_201030	LC881196
WB_WA2	WB	2020-10-30	Wakayama	Kinokawa	CSFV/JPN/WB_WA2/2020	WB_WA2_Wakayama_Kinokawa_201030	LC881197
WB_GI189	WB	2019-02-25	Gifu	Mitake	CSFV/JPN/WB_GI189/2019	WB_GI189_Gifu_Mitake_190225	LC881198
WB_GI190	WB	2019-02-25	Gifu	Seki	CSFV/JPN/WB_GI190/2019	WB_GI190_Gifu_Seki_190225	LC881199
WB_GI191	WB	2019-02-25	Gifu	Kani	CSFV/JPN/WB_GI191/2019	WB_GI191_Gifu_Kani_190225	LC881200
WB_GI192	WB	2019-02-25	Gifu	Mino	CSFV/JPN/WB_GI192/2019	WB_GI192_Gifu_Mino_190225	LC881201
WB_GI193	WB	2019-02-25	Gifu	Kani	CSFV/JPN/WB_GI193/2019	WB_GI193_Gifu_Kani_190225	LC881202
WB_GI194	WB	2019-02-25	Gifu	Gifu	CSFV/JPN/WB_GI194/2019	WB_GI194_Gifu_Gifu_190225	LC881203
WB_GI195	WB	2019-02-25	Gifu	Gifu	CSFV/JPN/WB_GI195/2019	WB_GI195_Gifu_Gifu_190225	LC881204
WB_GI197	WB	2019-02-25	Gifu	Seki	CSFV/JPN/WB_GI197/2019	WB_GI197_Gifu_Seki_190225	LC881205
WB_NR2	WB	2020-11-16	Nara	Nara	CSFV/JPN/WB_NR2/2020	WB_NR2_Nara_Nara_201116	LC881206
WB_TC1	WB	2020-11-20	Tochigi	Nasushiobara	CSFV/JPN/WB_TC1/2020	WB_TC1_Tochigi_Nasushiobara_201120	LC881207
WB_GI1205	WB	2020-11-12	Gifu	Yamagata	CSFV/JPN/WB_GI1205/2020	WB_GI1205_Gifu_Yamagata_201112	LC881208
WB_GI27	WB	2018-10-16	Gifu	Gifu	CSFV/JPN/WB_GI27/2018	WB_GI27_Gifu_Gifu_181016	LC881209
WB_GI31	WB	2018-10-17	Gifu	Gifu	CSFV/JPN/WB_GI31/2018	WB_GI31_Gifu_Gifu_181017	LC881210
WB_GI32	WB	2018-10-17	Gifu	Gifu	CSFV/JPN/WB_GI32/2018	WB_GI32_Gifu_Gifu_181017	LC881211
WB_GI34	WB	2018-10-19	Gifu	Seki	CSFV/JPN/WB_GI34/2018	WB_GI34_Gifu_Seki_181019	LC881212
WB_GI39	WB	2018-10-28	Gifu	Seki	CSFV/JPN/WB_GI39/2018	WB_GI39_Gifu_Seki_181028	LC881213
WB_GI40	WB	2018-10-29	Gifu	Gifu	CSFV/JPN/WB_GI40/2018	WB_GI40_Gifu_Gifu_181029	LC881214
WB_GI42	WB	2018-11-01	Gifu	Yamagata	CSFV/JPN/WB_GI42/2018	WB_GI42_Gifu_Yamagata_181101	LC881215
WB_GI45	WB	2018-11-05	Gifu	Seki	CSFV/JPN/WB_GI45/2018	WB_GI45_Gifu_Seki_181105	LC881216
WB_GI46	WB	2018-11-07	Gifu	Seki	CSFV/JPN/WB_GI46/2018	WB_GI46_Gifu_Seki_181107	LC881217
WB_GI48	WB	2018-11-10	Gifu	Seki	CSFV/JPN/WB_GI48/2018	WB_GI48_Gifu_Seki_181110	LC881218
WB_GI50	WB	2018-11-16	Gifu	Seki	CSFV/JPN/WB_GI50/2018	WB_GI50_Gifu_Seki_181116	LC881219
WB_GI52	WB	2018-11-19	Gifu	Seki	CSFV/JPN/WB_GI52/2018	WB_GI52_Gifu_Seki_181119	LC881220
WB_GI54	WB	2018-11-20	Gifu	Seki	CSFV/JPN/WB_GI54/2018	WB_GI54_Gifu_Seki_181120	LC881221
WB_GI55	WB	2018-11-21	Gifu	Kakamigahara	CSFV/JPN/WB_GI55/2018	WB_GI55_Gifu_Kakamigahara_181121	LC881222
WB_GI56	WB	2018-11-21	Gifu	Kakamigahara	CSFV/JPN/WB_GI56/2018	WB_GI56_Gifu_Kakamigahara_181121	LC881223
WB_GI57	WB	2018-11-21	Gifu	Kakamigahara	CSFV/JPN/WB_GI57/2018	WB_GI57_Gifu_Kakamigahara_181121	LC881224
WB_GI59	WB	2018-11-24	Gifu	Sakahogi	CSFV/JPN/WB_GI59/2018	WB_GI59_Gifu_Sakahogi_181124	LC881225
WB_GI61	WB	2018-11-30	Gifu	Kakamigahara	CSFV/JPN/WB_GI61/2018	WB_GI61_Gifu_Kakamigahara_181130	LC881226
WB_FI2	WB	2021-02-26	Fukui	Takahama	CSFV/JPN/WB_FI2/2021	WB_FI2_Fukui_Takahama_210226	LC881227
WB_FI4	WB	2021-03-09	Fukui	Takahama	CSFV/JPN/WB_FI4/2021	WB_FI4_Fukui_Takahama_210309	LC881228
WB_FI5	WB	2021-03-13	Fukui	Takahama	CSFV/JPN/WB_FI5/2021	WB_FI5_Fukui_Takahama_210313	LC881229
WB_GI64	WB	2018-12-04	Gifu	Kani	CSFV/JPN/WB_GI64/2018	WB_GI64_Gifu_Kani_181204	LC881230
WB_GI65	WB	2018-12-04	Gifu	Kakamigahara	CSFV/JPN/WB_GI65/2018	WB_GI65_Gifu_Kakamigahara_181204	LC881231
WB_GI67	WB	2018-12-06	Gifu	Gifu	CSFV/JPN/WB_GI67/2018	WB_GI67_Gifu_Gifu_181206	LC881232
WB_GI68	WB	2018-12-06	Gifu	Sakahogi	CSFV/JPN/WB_GI68/2018	WB_GI68_Gifu_Sakahogi_181206	LC881233
WB_GI70	WB	2018-12-07	Gifu	Seki	CSFV/JPN/WB_GI70/2018	WB_GI70_Gifu_Seki_181207	LC881234
WB_GI71	WB	2018-12-10	Gifu	Seki	CSFV/JPN/WB_GI71/2018	WB_GI71_Gifu_Seki_181210	LC881235
WB_GI72	WB	2018-12-10	Gifu	Yaotsu	CSFV/JPN/WB_GI72/2018	WB_GI72_Gifu_Yaotsu_181210	LC881236
WB_GI75	WB	2018-12-14	Gifu	Sakahogi	CSFV/JPN/WB_GI75/2018	WB_GI75_Gifu_Sakahogi_181214	LC881237
WB_GI76	WB	2018-12-15	Gifu	Minokamo	CSFV/JPN/WB_GI76/2018	WB_GI76_Gifu_Minokamo_181215	LC881238
WB_GI77	WB	2018-12-17	Gifu	Kakamigahara	CSFV/JPN/WB_GI77/2018	WB_GI77_Gifu_Kakamigahara_181217	LC881239
WB_GI78	WB	2018-12-18	Gifu	Kani	CSFV/JPN/WB_GI78/2018	WB_GI78_Gifu_Kani_181218	LC881240
WB_GI79	WB	2018-12-21	Gifu	Gifu	CSFV/JPN/WB_GI79/2018	WB_GI79_Gifu_Gifu_181221	LC881241
WB_GI80	WB	2018-12-24	Gifu	Kawabe	CSFV/JPN/WB_GI80/2018	WB_GI80_Gifu_Kawabe_181224	LC881242
WB_GI81	WB	2018-12-25	Gifu	Yamagata	CSFV/JPN/WB_GI81/2018	WB_GI81_Gifu_Yamagata_181225	LC881243
WB_GI82	WB	2018-12-26	Gifu	Sakahogi	CSFV/JPN/WB_GI82/2018	WB_GI82_Gifu_Sakahogi_181226	LC881244
WB_GI83	WB	2018-12-26	Gifu	Kani	CSFV/JPN/WB_GI83/2018	WB_GI83_Gifu_Kani_181226	LC881245
WB_GI85	WB	2018-12-28	Gifu	Yaotsu	CSFV/JPN/WB_GI85/2018	WB_GI85_Gifu_Yaotsu_181228	LC881246
WB_GI86	WB	2019-01-03	Gifu	Seki	CSFV/JPN/WB_GI86/2019	WB_GI86_Gifu_Seki_190103	LC881247
WB_GI87	WB	2019-01-03	Gifu	Kakamigahara	CSFV/JPN/WB_GI87/2019	WB_GI87_Gifu_Kakamigahara_190103	LC881248
WB_GI88	WB	2019-01-05	Gifu	Kakamigahara	CSFV/JPN/WB_GI88/2019	WB_GI88_Gifu_Kakamigahara_190105	LC881249
WB_GI91	WB	2019-01-14	Gifu	Kawabe	CSFV/JPN/WB_GI91/2019	WB_GI91_Gifu_Kawabe_190114	LC881250
WB_HG2	WB	2021-03-14	Hyogo	Tamba	CSFV/JPN/WB_HG2/2021	WB_HG2_Hyogo_Tamba_210314	LC881251
WB_IS5	WB	2021-03-03	Ishikawa	Shika	CSFV/JPN/WB_IS5/2021	WB_IS5_Ishikawa_Shika_210303	LC881252
WB_KY2	WB	2021-03-22	Kyoto	Kasagi	CSFV/JPN/WB_KY2/2021	WB_KY2_Kyoto_Kasagi_210322	LC881253
WB_SZ6	WB	2021-03-07	Shizuoka	Mori	CSFV/JPN/WB_SZ6/2021	WB_SZ6_Shizuoka_Mori_210307	LC881254
WB_HG29	WB	2021-07-29	Hyogo	Awaji	CSFV/JPN/WB_HG29/2021	WB_HG29_Hyogo_Awaji_210729	LC881255
WB_KY3	WB	2021-07-10	Kyoto	Kyotamba	CSFV/JPN/WB_KY3/2021	WB_KY3_Kyoto_Kyotamba_210710	LC881256
WB_MG1	WB	2021-06-09	Miyagi	Shichikashuku	CSFV/JPN/WB_MG1/2021	WB_MG1_Miyagi_Shichikashuku_210609	LC881257
WB_TY132	WB	2021-04-12	Tokyo	Hachioji	CSFV/JPN/WB_TY132/2021	WB_TY132_Tokyo_Hachioji_210412	LC881258
WB_KN917	WB	2021-04-01	Kanagawa	Atsugi	CSFV/JPN/WB_KN917/2021	WB_KN917_Kanagawa_Atsugi_210401	LC881259
WB_KN921	WB	2021-04-13	Kanagawa	Kiyokawa	CSFV/JPN/WB_KN921/2021	WB_KN921_Kanagawa_Kiyokawa_210413	LC881260
WB_KN968	WB	2021-06-02	Kanagawa	Hadano	CSFV/JPN/WB_KN968/2021	WB_KN968_Kanagawa_Hadano_210602	LC881261
WB_KN1025	WB	2021-08-05	Kanagawa	Matsuda	CSFV/JPN/WB_KN1025/2021	WB_KN1025_Kanagawa_Matsuda_210805	LC881262
WB_KN1040	WB	2021-08-19	Kanagawa	Aikawa	CSFV/JPN/WB_KN1040/2021	WB_KN1040_Kanagawa_Aikawa_210819	LC881263
WB_YN174	WB	2020-05-25	Yamanashi	Kosuge	CSFV/JPN/WB_YN174/2020	WB_YN174_Yamanashi_Kosuge_200525	LC881264
WB_YN242	WB	2020-09-14	Yamanashi	Otsuki	CSFV/JPN/WB_YN242/2020	WB_YN242_Yamanashi_Otsuki_200914	LC881265
WB_YN295	WB	2020-11-10	Yamanashi	Nirasaki	CSFV/JPN/WB_YN295/2020	WB_YN295_Yamanashi_Nirasaki_201110	LC881266
WB_YN347	WB	2021-02-03	Yamanashi	Chuo	CSFV/JPN/WB_YN347/2021	WB_YN347_Yamanashi_Chuo_210203	LC881267
WB_YN351	WB	2021-02-12	Yamanashi	Ichikawamisato	CSFV/JPN/WB_YN351/2021	WB_YN351_Yamanashi_Ichikawamisato_210212	LC881268
WB_YN359	WB	2021-03-09	Yamanashi	Fujiyoshida	CSFV/JPN/WB_YN359/2021	WB_YN359_Yamanashi_Fujiyoshida_210309	LC881269
WB_YN363	WB	2021-06-07	Yamanashi	Yamanakako	CSFV/JPN/WB_YN363/2021	WB_YN363_Yamanashi_Yamanakako_210607	LC881270
WB_NA736	WB	2020-04-24	Nagano	Yasuoka	CSFV/JPN/WB_NA736/2020	WB_NA736_Nagano_Yasuoka_200424	LC881271
WB_NA1091	WB	2021-02-02	Nagano	Toyooka	CSFV/JPN/WB_NA1091/2021	WB_NA1091_Nagano_Toyooka_210202	LC881272
WB_SZ3241	WB	2020-12-26	Shizuoka	Makinohara	CSFV/JPN/WB_SZ3241/2020	WB_SZ3241_Shizuoka_Makinohara_201226	LC881273
WB_SZ3489	WB	2021-01-30	Shizuoka	Fujinomiya	CSFV/JPN/WB_SZ3489/2021	WB_SZ3489_Shizuoka_Fujinomiya_210130	LC881274
WB_SZ3820	WB	2021-04-21	Shizuoka	Fuji	CSFV/JPN/WB_SZ3820/2021	WB_SZ3820_Shizuoka_Fuji_210421	LC881275
WB_YG213	WB	2021-07-26	Yamagata	Tsuruoka	CSFV/JPN/WB_YG213/2021	WB_YG213_Yamagata_Tsuruoka_210726	LC881276
WB_FS230	WB	2021-03-26	Fukushima	Inawashiro	CSFV/JPN/WB_FS230/2021	WB_FS230_Fukushima_Inawashiro_210326	LC881277
WB_IB1121	WB	2021-03-27	Ibaraki	Daigo	CSFV/JPN/WB_IB1121/2021	WB_IB1121_Ibaraki_Daigo_210327	LC881278
WB_IB1243	WB	2021-06-09	Ibaraki	Ishioka	CSFV/JPN/WB_IB1243/2021	WB_IB1243_Ibaraki_Ishioka_210609	LC881279
WB_IB1286	WB	2021-06-24	Ibaraki	Ishioka	CSFV/JPN/WB_IB1286/2021	WB_IB1286_Ibaraki_Ishioka_210624	LC881280
WB_TC729	WB	2021-04-12	Tochigi	Nasushiobara	CSFV/JPN/WB_TC729/2021	WB_TC729_Tochigi_Nasushiobara_210412	LC881281
WB_NI400	WB	2021-05-19	Niigata	Agano	CSFV/JPN/WB_NI400/2021	WB_NI400_Niigata_Agano_210519	LC881282
WB_NI402	WB	2021-06-14	Niigata	Agano	CSFV/JPN/WB_NI402/2021	WB_NI402_Niigata_Agano_210614	LC881283
WB_NA1073	WB	2020-12-25	Nagano	Shimosuwa	CSFV/JPN/WB_NA1073/2020	WB_NA1073_Nagano_Shimosuwa_201225	LC881284
WB_SZ4484	WB	2021-08-04	Shizuoka	Fuji	CSFV/JPN/WB_SZ4484/2021	WB_SZ4484_Shizuoka_Fuji_210804	LC881285
WB_OS40	WB	2021-05-27	Osaka	Kumatori	CSFV/JPN/WB_OS40/2021	WB_OS40_Osaka_Kumatori_210527	LC881286
WB_OS42	WB	2021-07-08	Osaka	Kaizuka	CSFV/JPN/WB_OS42/2021	WB_OS42_Osaka_Kaizuka_210708	LC881287
WB_HG163	WB	2021-05-31	Hyogo	Tambasasayama	CSFV/JPN/WB_HG163/2021	WB_HG163_Hyogo_Tambasasayama_210531	LC881288
WB_HG116	WB	2021-04-26	Hyogo	Kawanishi	CSFV/JPN/WB_HG116/2021	WB_HG116_Hyogo_Kawanishi_210426	LC881289
WB_HG154	WB	2021-05-19	Hyogo	Takarazuka	CSFV/JPN/WB_HG154/2021	WB_HG154_Hyogo_Takarazuka_210519	LC881290
WB_HG196	WB	2021-06-17	Hyogo	Inagawa	CSFV/JPN/WB_HG196/2021	WB_HG196_Hyogo_Inagawa_210617	LC881291
WB_GI5919	WB	2021-08-18	Gifu	Yamagata	CSFV/JPN/WB_GI5919/2021	WB_GI5919_Gifu_Yamagata_210818	LC881292
WB_GU2543	WB	2021-11-23	Gunma	Shibukawa	CSFV/JPN/WB_GU2543/2021	WB_GU2543_Gunma_Shibukawa_211123	LC881293
WB_SI42	WB	2020-06-30	Shiga	Otsu	CSFV/JPN/WB_SI42/2020	WB_SI42_Shiga_Otsu_200630	LC881294
WB_GI413	WB	2018-12-11	Gifu	Kakamigahara	CSFV/JPN/WB_GI413/2018	WB_GI413_Gifu_Kakamigahara_181211	LC881295
WB_FI1316	WB	2021-02-26	Fukui	Takahama	CSFV/JPN/WB_FI1316/2021	WB_FI1316_Fukui_Takahama_210226	LC881296
WB_TY113	WB	2020-10-12	Tokyo	Hachioji	CSFV/JPN/WB_TY113/2020	WB_TY113_Tokyo_Hachioji_201012	LC881297
WB_YG214	WB	2021-08-02	Yamagata	Takahata	CSFV/JPN/WB_YG214/2021	WB_YG214_Yamagata_Takahata_210802	LC881298
WB_HG172	WB	2021-05-16	Hyogo	Tambasasayama	CSFV/JPN/WB_HG172/2021	WB_HG172_Hyogo_Tambasasayama_210516	LC881299
WB_YG203	WB	2021-05-04	Yamagata	Tsuruoka	CSFV/JPN/WB_YG203/2021	WB_YG203_Yamagata_Tsuruoka_210504	LC881300
WB_FS234	WB	2021-05-10	Fukushima	Kitakata	CSFV/JPN/WB_FS234/2021	WB_FS234_Fukushima_Kitakata_210510	LC881301
WB_IB1487	WB	2021-08-16	Ibaraki	Kasumigaura	CSFV/JPN/WB_IB1487/2021	WB_IB1487_Ibaraki_Kasumigaura_210816	LC881302
WB_GU2169	WB	2021-04-09	Gunma	Kiryu	CSFV/JPN/WB_GU2169/2021	WB_GU2169_Gunma_Kiryu_210409	LC881303
WB_WA415	WB	2021-04-22	Wakayama	Hidakagawa	CSFV/JPN/WB_WA415/2021	WB_WA415_Wakayama_Hidakagawa_210422	LC881304
WB_FS40	WB	2020-09-16	Fukushima	Aizuwakamatsu	CSFV/JPN/WB_FS40/2020	WB_FS40_Fukushima_Aizuwakamatsu_200916	LC881305
WB_FS196	WB	2021-02-26	Fukushima	Shirakawa	CSFV/JPN/WB_FS196/2021	WB_FS196_Fukushima_Shirakawa_210226	LC881306
WB_GU2226	WB	2021-05-07	Gunma	Naganohara	CSFV/JPN/WB_GU2226/2021	WB_GU2226_Gunma_Naganohara_210507	LC881307
WB_ST896	WB	2020-06-11	Saitama	Higashimatsuyama	CSFV/JPN/WB_ST896/2020	WB_ST896_Saitama_Higashimatsuyama_200611	LC881308
WB_ST1131	WB	2020-12-01	Saitama	Ranzan	CSFV/JPN/WB_ST1131/2020	WB_ST1131_Saitama_Ranzan_201201	LC881309
WB_ST1157	WB	2020-12-18	Saitama	Ranzan	CSFV/JPN/WB_ST1157/2020	WB_ST1157_Saitama_Ranzan_201218	LC881310
WB_KN890	WB	2021-03-09	Kanagawa	Isehara	CSFV/JPN/WB_KN890/2021	WB_KN890_Kanagawa_Isehara_210309	LC881311
WB_KN926	WB	2021-04-23	Kanagawa	Isehara	CSFV/JPN/WB_KN926/2021	WB_KN926_Kanagawa_Isehara_210423	LC881312
WB_KN1011	WB	2021-07-24	Kanagawa	Isehara	CSFV/JPN/WB_KN1011/2021	WB_KN1011_Kanagawa_Isehara_210724	LC881313
WB_TM259	WB	2020-04-08	Toyama	Uozu	CSFV/JPN/WB_TM259/2020	WB_TM259_Toyama_Uozu_200408	LC881314
WB_TM273	WB	2020-04-20	Toyama	Uozu	CSFV/JPN/WB_TM273/2020	WB_TM273_Toyama_Uozu_200420	LC881315
WB_IS258	WB	2020-03-30	Ishikawa	Tsubata	CSFV/JPN/WB_IS258/2020	WB_IS258_Ishikawa_Tsubata_200330	LC881316
WB_IS262	WB	2020-04-21	Ishikawa	Tsubata	CSFV/JPN/WB_IS262/2020	WB_IS262_Ishikawa_Tsubata_200421	LC881317
WB_IS276	WB	2020-05-22	Ishikawa	Kahoku	CSFV/JPN/WB_IS276/2020	WB_IS276_Ishikawa_Kahoku_200522	LC881318
WB_IS622	WB	2021-02-03	Ishikawa	Nanao	CSFV/JPN/WB_IS622/2021	WB_IS622_Ishikawa_Nanao_210203	LC881319
WB_IS624	WB	2021-02-12	Ishikawa	Anamizu	CSFV/JPN/WB_IS624/2021	WB_IS624_Ishikawa_Anamizu_210212	LC881320
WB_IS637	WB	2021-03-12	Ishikawa	Wajima	CSFV/JPN/WB_IS637/2021	WB_IS637_Ishikawa_Wajima_210312	LC881321
WB_FI1357	WB	2021-05-02	Fukui	Takahama	CSFV/JPN/WB_FI1357/2021	WB_FI1357_Fukui_Takahama_210502	LC881322
WB_FI1416	WB	2021-07-03	Fukui	Echizen	CSFV/JPN/WB_FI1416/2021	WB_FI1416_Fukui_Echizen_210703	LC881323
WB_YN181	WB	2020-07-05	Yamanashi	Kofu	CSFV/JPN/WB_YN181/2020	WB_YN181_Yamanashi_Kofu_200705	LC881324
WB_YN298	WB	2020-11-09	Yamanashi	Kosuge	CSFV/JPN/WB_YN298/2020	WB_YN298_Yamanashi_Kosuge_201109	LC881325
WB_YN364	WB	2021-06-10	Yamanashi	Hokuto	CSFV/JPN/WB_YN364/2021	WB_YN364_Yamanashi_Hokuto_210610	LC881326
WB_NA665	WB	2020-03-08	Nagano	Ueda	CSFV/JPN/WB_NA665/2020	WB_NA665_Nagano_Ueda_200308	LC881327
WB_NA695	WB	2020-03-23	Nagano	Sakuho	CSFV/JPN/WB_NA695/2020	WB_NA695_Nagano_Sakuho_200323	LC881328
WB_ME4050	WB	2021-04-22	Mie	Kihoku	CSFV/JPN/WB_ME4050/2021	WB_ME4050_Mie_Kihoku_210422	LC881329
WB_ME4365	WB	2021-05-21	Mie	Watarai	CSFV/JPN/WB_ME4365/2021	WB_ME4365_Mie_Watarai_210521	LC881330
WB_SI614	WB	2020-03-08	Shiga	Nagahama	CSFV/JPN/WB_SI614/2020	WB_SI614_Shiga_Nagahama_200308	LC881331
WB_SI646	WB	2020-03-12	Shiga	Nagahama	CSFV/JPN/WB_SI646/2020	WB_SI646_Shiga_Nagahama_200312	LC881332
WB_SI819	WB	2020-06-12	Shiga	Ryuoh	CSFV/JPN/WB_SI819/2020	WB_SI819_Shiga_Ryuoh_200612	LC881333
WB_NA704	WB	2020-04-01	Nagano	Sakuho	CSFV/JPN/WB_NA704/2020	WB_NA704_Nagano_Sakuho_200401	LC881334
WB_NA706	WB	2020-04-02	Nagano	Ogawa	CSFV/JPN/WB_NA706/2020	WB_NA706_Nagano_Ogawa_200402	LC881335
WB_NA760	WB	2020-05-18	Nagano	Matsumoto	CSFV/JPN/WB_NA760/2020	WB_NA760_Nagano_Matsumoto_200518	LC881336
WB_NA880	WB	2020-08-04	Nagano	Yamanouchi	CSFV/JPN/WB_NA880/2020	WB_NA880_Nagano_Yamanouchi_200804	LC881337
WB_NA946	WB	2020-09-14	Nagano	Otari	CSFV/JPN/WB_NA946/2020	WB_NA946_Nagano_Otari_200914	LC881338
WB_NA967	WB	2020-09-22	Nagano	Nagano	CSFV/JPN/WB_NA967/2020	WB_NA967_Nagano_Nagano_200922	LC881339
WB_NA1050	WB	2020-11-24	Nagano	Shimosuwa	CSFV/JPN/WB_NA1050/2020	WB_NA1050_Nagano_Shimosuwa_201124	LC881340
WB_NA1058	WB	2020-12-08	Nagano	Otari	CSFV/JPN/WB_NA1058/2020	WB_NA1058_Nagano_Otari_201208	LC881341
WB_GI3348	WB	2020-03-12	Gifu	Takayama	CSFV/JPN/WB_GI3348/2020	WB_GI3348_Gifu_Takayama_200312	LC881342
WB_GI3369	WB	2020-03-17	Gifu	Takayama	CSFV/JPN/WB_GI3369/2020	WB_GI3369_Gifu_Takayama_200317	LC881343
WB_GI3397	WB	2020-04-23	Gifu	Hida	CSFV/JPN/WB_GI3397/2020	WB_GI3397_Gifu_Hida_200423	LC881344
WB_SZ2547	WB	2020-10-07	Shizuoka	Hamamatsu	CSFV/JPN/WB_SZ2547/2020	WB_SZ2547_Shizuoka_Hamamatsu_201007	LC881345
WB_SZ2713	WB	2020-10-22	Shizuoka	Kosai	CSFV/JPN/WB_SZ2713/2020	WB_SZ2713_Shizuoka_Kosai_201022	LC881346
WB_SZ2830	WB	2020-11-06	Shizuoka	Fukuroi	CSFV/JPN/WB_SZ2830/2020	WB_SZ2830_Shizuoka_Fukuroi_201106	LC881347
WB_SZ2952	WB	2020-11-14	Shizuoka	Fukuroi	CSFV/JPN/WB_SZ2952/2020	WB_SZ2952_Shizuoka_Fukuroi_201114	LC881348
WB_SZ2954	WB	2020-11-14	Shizuoka	Iwata	CSFV/JPN/WB_SZ2954/2020	WB_SZ2954_Shizuoka_Iwata_201114	LC881349
WB_SZ3277	WB	2021-01-04	Shizuoka	Mori	CSFV/JPN/WB_SZ3277/2021	WB_SZ3277_Shizuoka_Mori_210104	LC881350
WB_SZ3373	WB	2021-01-10	Shizuoka	Hamamasu	CSFV/JPN/WB_SZ3373/2021	WB_SZ3373_Shizuoka_Hamamasu_210110	LC881351
WB_SZ3493	WB	2021-01-31	Shizuoka	Makinohara	CSFV/JPN/WB_SZ3493/2021	WB_SZ3493_Shizuoka_Makinohara_210131	LC881352
WB_SZ3790	WB	2021-04-03	Shizuoka	Shimizu	CSFV/JPN/WB_SZ3790/2021	WB_SZ3790_Shizuoka_Shimizu_210403	LC881353
WB_SZ3791	WB	2021-04-03	Shizuoka	Shimizu	CSFV/JPN/WB_SZ3791/2021	WB_SZ3791_Shizuoka_Shimizu_210403	LC881354
WB_SZ3883	WB	2021-05-07	Shizuoka	Shimizu	CSFV/JPN/WB_SZ3883/2021	WB_SZ3883_Shizuoka_Shimizu_210507	LC881355
WB_ME2356	WB	2020-08-05	Mie	Iga	CSFV/JPN/WB_ME2356/2020	WB_ME2356_Mie_Iga_200805	LC881356
WB_ME2978	WB	2020-10-05	Mie	Tsu	CSFV/JPN/WB_ME2978/2020	WB_ME2978_Mie_Tsu_201005	LC881357
WB_ME3323	WB	2020-12-26	Mie	Matsuzaka	CSFV/JPN/WB_ME3323/2020	WB_ME3323_Mie_Matsuzaka_201226	LC881358
WB_ME3393	WB	2021-01-10	Mie	Matsuzaka	CSFV/JPN/WB_ME3393/2021	WB_ME3393_Mie_Matsuzaka_210110	LC881359
WB_ME3492	WB	2021-01-21	Mie	Suzuka	CSFV/JPN/WB_ME3492/2021	WB_ME3492_Mie_Suzuka_210121	LC881360
WB_GU2260	WB	2021-06-12	Gunma	Numata	CSFV/JPN/WB_GU2260/2021	WB_GU2260_Gunma_Numata_210612	LC881361
WB_SI1132	WB	2021-01-04	Shiga	Takashima	CSFV/JPN/WB_SI1132/2021	WB_SI1132_Shiga_Takashima_210104	LC881362
WB_SI1237	WB	2021-04-01	Shiga	Ohmihachiman	CSFV/JPN/WB_SI1237/2021	WB_SI1237_Shiga_Ohmihachiman_210401	LC881363
WB_KY241	WB	2021-01-21	Kyoto	Ayabe	CSFV/JPN/WB_KY241/2021	WB_KY241_Kyoto_Ayabe_210121	LC881364
WB_KY244	WB	2021-02-11	Kyoto	Minamiyamashiro	CSFV/JPN/WB_KY244/2021	WB_KY244_Kyoto_Minamiyamashiro_210211	LC881365
WB_KY245	WB	2021-02-18	Kyoto	Ayabe	CSFV/JPN/WB_KY245/2021	WB_KY245_Kyoto_Ayabe_210218	LC881366
WB_KY316	WB	2021-05-12	Kyoto	Maizuru	CSFV/JPN/WB_KY316/2021	WB_KY316_Kyoto_Maizuru_210512	LC881367
WB_OS43	WB	2021-07-30	Osaka	Taishi	CSFV/JPN/WB_OS43/2021	WB_OS43_Osaka_Taishi_210730	LC881368
WB_HG195	WB	2021-05-27	Hyogo	Tamba	CSFV/JPN/WB_HG195/2021	WB_HG195_Hyogo_Tamba_210527	LC881369
WB_NR279	WB	2020-12-03	Nara	Oyodo	CSFV/JPN/WB_NR279/2020	WB_NR279_Nara_Oyodo_201203	LC881370
WB_WA408	WB	2021-04-13	Wakayama	Hirokawa	CSFV/JPN/WB_WA408/2021	WB_WA408_Wakayama_Hirokawa_210413	LC881371
WB_WA462	WB	2021-06-02	Wakayama	Kushimoto	CSFV/JPN/WB_WA462/2021	WB_WA462_Wakayama_Kushimoto_210602	LC881372
WB_GU2172	WB	2021-04-14	Gunma	Maebashi	CSFV/JPN/WB_GU2172/2021	WB_GU2172_Gunma_Maebashi_210414	LC881373
WB_WA334	WB	2021-02-04	Wakayama	Wakayama	CSFV/JPN/WB_WA334/2021	WB_WA334_Wakayama_Wakayama_210204	LC881374
WB_WA380	WB	2021-03-09	Wakayama	Wakayama	CSFV/JPN/WB_WA380/2021	WB_WA380_Wakayama_Wakayama_210309	LC881375
WB_FS38	WB	2020-09-16	Fukushima	Aizuwakamatsu	CSFV/JPN/WB_FS38/2020	WB_FS38_Fukushima_Aizuwakamatsu_200916	LC881376
WB_FS77	WB	2020-11-27	Fukushima	Tenei	CSFV/JPN/WB_FS77/2020	WB_FS77_Fukushima_Tenei_201127	LC881377
WB_FS81	WB	2020-12-02	Fukushima	Nishigo	CSFV/JPN/WB_FS81/2020	WB_FS81_Fukushima_Nishigo_201202	LC881378
WB_FS84	WB	2020-12-07	Fukushima	Sukagawa	CSFV/JPN/WB_FS84/2020	WB_FS84_Fukushima_Sukagawa_201207	LC881379
WB_FS87	WB	2020-12-17	Fukushima	Tenei	CSFV/JPN/WB_FS87/2020	WB_FS87_Fukushima_Tenei_201217	LC881380
WB_FS173	WB	2021-02-02	Fukushima	Nishiaizu	CSFV/JPN/WB_FS173/2021	WB_FS173_Fukushima_Nishiaizu_210202	LC881381
WB_FS238	WB	2021-06-10	Fukushima	Koori	CSFV/JPN/WB_FS238/2021	WB_FS238_Fukushima_Koori_210610	LC881382
WB_IB1473	WB	2021-08-06	Ibaraki	Kasumigaura	CSFV/JPN/WB_IB1473/2021	WB_IB1473_Ibaraki_Kasumigaura_210806	LC881383
WB_FS232	WB	2021-05-02	Fukushima	Fukushima	CSFV/JPN/WB_FS232/2021	WB_FS232_Fukushima_Fukushima_210502	LC881384
WB_IB1033	WB	2021-02-12	Ibaraki	Hitachiota	CSFV/JPN/WB_IB1033/2021	WB_IB1033_Ibaraki_Hitachiota_210212	LC881385
WB_IB1190	WB	2021-05-20	Ibaraki	Hitachiota	CSFV/JPN/WB_IB1190/2021	WB_IB1190_Ibaraki_Hitachiota_210520	LC881386
WB_IB1411	WB	2021-07-30	Ibaraki	Kasama	CSFV/JPN/WB_IB1411/2021	WB_IB1411_Ibaraki_Kasama_210730	LC881387
WB_TC731	WB	2021-04-14	Tochigi	Nasu	CSFV/JPN/WB_TC731/2021	WB_TC731_Tochigi_Nasu_210414	LC881388
WB_YN271	WB	2020-10-17	Yamanashi	Fuefuki	CSFV/JPN/WB_YN271/2020	WB_YN271_Yamanashi_Fuefuki_201017	LC881389
WB_NR272	WB	2020-11-26	Nara	Oyodo	CSFV/JPN/WB_NR272/2020	WB_NR272_Nara_Oyodo_201126	LC881390
WB_NR311	WB	2021-04-24	Nara	Oyodo	CSFV/JPN/WB_NR311/2021	WB_NR311_Nara_Oyodo_210424	LC881391
WB_NR312	WB	2021-05-10	Nara	Gojo	CSFV/JPN/WB_NR312/2021	WB_NR312_Nara_Gojo_210510	LC881392
WB_IB1474	WB	2021-08-06	Ibaraki	Sakuragawa	CSFV/JPN/WB_IB1474/2021	WB_IB1474_Ibaraki_Sakuragawa_210806	LC881393
WB_YA18	WB	2022-03-13	Yamaguchi	Iwakuni	CSFV/JPN/WB_YA18/2022	WB_YA18_Yamaguchi_Iwakuni_220313	LC881394
WB_YG145	WB	2020-12-22	Yamagata	Oguni	CSFV/JPN/WB_YG145/2020	WB_YG145_Yamagata_Oguni_201222	LC881395
WB_AI3558	WB	2021-12-10	Aichi	Toyota	CSFV/JPN/WB_AI3558/2021	WB_AI3558_Aichi_Toyota_211210	LC881396
WB_AI3594	WB	2022-01-04	Aichi	Toyota	CSFV/JPN/WB_AI3594/2022	WB_AI3594_Aichi_Toyota_220104	LC881397
WB_SZ6436	WB	2022-02-11	Shizuoka	Fujieda	CSFV/JPN/WB_SZ6436/2022	WB_SZ6436_Shizuoka_Fujieda_220211	LC881398
WB_YA19	WB	2022-03-18	Yamaguchi	Iwakuni	CSFV/JPN/WB_YA19/2022	WB_YA19_Yamaguchi_Iwakuni_220318	LC881399
WB_GI6902	WB	2022-02-28	Gifu	Mizunami	CSFV/JPN/WB_GI6902/2022	WB_GI6902_Gifu_Mizunami_220228	LC881400
WB_IT546	WB	2022-04-20	Iwate	Ichinoseki	CSFV/JPN/WB_IT546/2022	WB_IT546_Iwate_Ichinoseki_220420	LC881401
WB_IT547	WB	2022-04-21	Iwate	Ichinoseki	CSFV/JPN/WB_IT547/2022	WB_IT547_Iwate_Ichinoseki_220421	LC881402
WB_SM325	WB	2022-05-17	Shimane	Yoshika	CSFV/JPN/WB_SM325/2022	WB_SM325_Shimane_Yoshika_220517	LC881403
WB_GU2299	WB	2021-07-16	Gunma	Maebashi	CSFV/JPN/WB_GU2299/2021	WB_GU2299_Gunma_Maebashi_210716	LC881404
WB_GU2340	WB	2021-08-02	Gunma	Naganohara	CSFV/JPN/WB_GU2340/2021	WB_GU2340_Gunma_Naganohara_210802	LC881405
WB_GU2528	WB	2021-11-14	Gunma	Maebashi	CSFV/JPN/WB_GU2528/2021	WB_GU2528_Gunma_Maebashi_211114	LC881406
WB_GU2705	WB	2022-01-26	Gunma	Katashina	CSFV/JPN/WB_GU2705/2022	WB_GU2705_Gunma_Katashina_220126	LC881407
WB_GU2758	WB	2022-02-17	Gunma	Ota	CSFV/JPN/WB_GU2758/2022	WB_GU2758_Gunma_Ota_220217	LC881408
WB_GU2759	WB	2022-02-18	Gunma	Ota	CSFV/JPN/WB_GU2759/2022	WB_GU2759_Gunma_Ota_220218	LC881409
WB_GU2899	WB	2022-05-26	Gunma	Kiryu	CSFV/JPN/WB_GU2899/2022	WB_GU2899_Gunma_Kiryu_220526	LC881410
WB_GU2981	WB	2022-07-04	Gunma	Kiryu	CSFV/JPN/WB_GU2981/2022	WB_GU2981_Gunma_Kiryu_220704	LC881411
WB_TK156	WB	2022-07-20	Tokushima	Tokushima	CSFV/JPN/WB_TK156/2022	WB_TK156_Tokushima_Tokushima_220720	LC881412
WB_TK218	WB	2022-08-13	Tokushima	Tokushima	CSFV/JPN/WB_TK218/2022	WB_TK218_Tokushima_Tokushima_220813	LC881413
WB_AK83	WB	2022-08-21	Akita	Yuzawa	CSFV/JPN/WB_AK83/2022	WB_AK83_Akita_Yuzawa_220821	LC881414
WB_IB1489	WB	2021-08-19	Ibaraki	Kasama	CSFV/JPN/WB_IB1489/2021	WB_IB1489_Ibaraki_Kasama_210819	LC881415
WB_IB1502	WB	2021-08-24	Ibaraki	Hitachiota	CSFV/JPN/WB_IB1502/2021	WB_IB1502_Ibaraki_Hitachiota_210824	LC881416
WB_IB1503	WB	2021-08-19	Ibaraki	Tsukuba	CSFV/JPN/WB_IB1503/2021	WB_IB1503_Ibaraki_Tsukuba_210819	LC881417
WB_IB1505	WB	2021-08-23	Ibaraki	Tsukuba	CSFV/JPN/WB_IB1505/2021	WB_IB1505_Ibaraki_Tsukuba_210823	LC881418
WB_IB1506	WB	2021-08-23	Ibaraki	Tsukuba	CSFV/JPN/WB_IB1506/2021	WB_IB1506_Ibaraki_Tsukuba_210823	LC881419
WB_IB1537	WB	2021-08-26	Ibaraki	Tsukuba	CSFV/JPN/WB_IB1537/2021	WB_IB1537_Ibaraki_Tsukuba_210826	LC881420
WB_IB1541	WB	2021-08-27	Ibaraki	Tsuchiura	CSFV/JPN/WB_IB1541/2021	WB_IB1541_Ibaraki_Tsuchiura_210827	LC881421
WB_KO68	WB	2022-09-07	Kochi	Kami	CSFV/JPN/WB_KO68/2022	WB_KO68_Kochi_Kami_220907	LC881422
WB_TT126210	WB	2023-01-27	Tottori	Yazu	CSFV/JPN/WB_TT126210/2023	WB_TT126210_Tottori_Yazu_230127	LC881423
WB_TK116821	WB	2022-08-21	Tokushima	Sanagochi	CSFV/JPN/WB_TK116821/2022	WB_TK116821_Tokushima_Sanagochi_220821	LC881424
WB_TK116862	WB	2022-09-21	Tokushima	Yamakawa	CSFV/JPN/WB_TK116862/2022	WB_TK116862_Tokushima_Yamakawa_220921	LC881425
WB_TK116880	WB	2022-10-09	Tokushima	Kamiyama	CSFV/JPN/WB_TK116880/2022	WB_TK116880_Tokushima_Kamiyama_221009	LC881426
WB_TK116935	WB	2022-11-22	Tokushima	Mima	CSFV/JPN/WB_TK116935/2022	WB_TK116935_Tokushima_Mima_221122	LC881427
WB_TK116936	WB	2022-11-23	Tokushima	Kamiyama	CSFV/JPN/WB_TK116936/2022	WB_TK116936_Tokushima_Kamiyama_221123	LC881428
WB_TK116943	WB	2022-11-25	Tokushima	Kamiyama	CSFV/JPN/WB_TK116943/2022	WB_TK116943_Tokushima_Kamiyama_221125	LC881429
WB_TK116947	WB	2022-11-26	Tokushima	Katsuura	CSFV/JPN/WB_TK116947/2022	WB_TK116947_Tokushima_Katsuura_221126	LC881430
WB_TK116970	WB	2022-12-12	Tokushima	Ishii	CSFV/JPN/WB_TK116970/2022	WB_TK116970_Tokushima_Ishii_221212	LC881431
WB_AK90413	WB	2022-08-27	Akita	Yuzawa	CSFV/JPN/WB_AK90413/2022	WB_AK90413_Akita_Yuzawa_220827	LC881432
WB_AK90418	WB	2022-10-11	Akita	Yuzawa	CSFV/JPN/WB_AK90418/2022	WB_AK90418_Akita_Yuzawa_221011	LC881433
WB_AK116320	WB	2022-12-31	Akita	Yokote	CSFV/JPN/WB_AK116320/2022	WB_AK116320_Akita_Yokote_221231	LC881434
WB_YA114831	WB	2022-05-26	Yamaguchi	Kudamatsu	CSFV/JPN/WB_YA114831/2022	WB_YA114831_Yamaguchi_Kudamatsu_220526	LC881435
WB_YA114839	WB	2022-07-22	Yamaguchi	Iwakuni	CSFV/JPN/WB_YA114839/2022	WB_YA114839_Yamaguchi_Iwakuni_220722	LC881436
WB_YA114848	WB	2022-09-01	Yamaguchi	Shunan	CSFV/JPN/WB_YA114848/2022	WB_YA114848_Yamaguchi_Shunan_220901	LC881437
WB_YA114851	WB	2022-09-13	Yamaguchi	Iwakuni	CSFV/JPN/WB_YA114851/2022	WB_YA114851_Yamaguchi_Iwakuni_220913	LC881438
WB_YA114852	WB	2022-09-22	Yamaguchi	Iwakuni	CSFV/JPN/WB_YA114852/2022	WB_YA114852_Yamaguchi_Iwakuni_220922	LC881439
WB_YA114854	WB	2022-10-05	Yamaguchi	Yamaguchi	CSFV/JPN/WB_YA114854/2022	WB_YA114854_Yamaguchi_Yamaguchi_221005	LC881440
WB_YA114855	WB	2022-10-07	Yamaguchi	Hikari	CSFV/JPN/WB_YA114855/2022	WB_YA114855_Yamaguchi_Hikari_221007	LC881441
WB_YA114881	WB	2022-07-22	Yamaguchi	Shunan	CSFV/JPN/WB_YA114881/2022	WB_YA114881_Yamaguchi_Shunan_220722	LC881442
WB_YA119733	WB	2023-01-06	Yamaguchi	Suo-oshima	CSFV/JPN/WB_YA119733/2023	WB_YA119733_Yamaguchi_Suo-oshima_230106	LC881443
WB_YA125118	WB	2023-01-23	Yamaguchi	Hofu	CSFV/JPN/WB_YA125118/2023	WB_YA125118_Yamaguchi_Hofu_230123	LC881444
WB_YA114864	WB	2022-12-09	Yamaguchi	Hikari	CSFV/JPN/WB_YA114864/2022	WB_YA114864_Yamaguchi_Hikari_221209	LC881445
WB_WA79222	WB	2021-06-29	Wakayama	Susami	CSFV/JPN/WB_WA79222/2021	WB_WA79222_Wakayama_Susami_210629	LC881446
WB_WA79294	WB	2021-09-16	Wakayama	Hidaka	CSFV/JPN/WB_WA79294/2021	WB_WA79294_Wakayama_Hidaka_210916	LC881447
WB_WA79321	WB	2021-11-11	Wakayama	Tanabe	CSFV/JPN/WB_WA79321/2021	WB_WA79321_Wakayama_Tanabe_211111	LC881448
WB_WA79335	WB	2021-11-25	Wakayama	Tanabe	CSFV/JPN/WB_WA79335/2021	WB_WA79335_Wakayama_Tanabe_211125	LC881449
WB_WA79348	WB	2021-12-10	Wakayama	Tanabe	CSFV/JPN/WB_WA79348/2021	WB_WA79348_Wakayama_Tanabe_211210	LC881450
WB_WA79349	WB	2021-12-10	Wakayama	Tanabe	CSFV/JPN/WB_WA79349/2021	WB_WA79349_Wakayama_Tanabe_211210	LC881451
WB_WA79415	WB	2022-02-14	Wakayama	Gobo	CSFV/JPN/WB_WA79415/2022	WB_WA79415_Wakayama_Gobo_220214	LC881452
WB_IB62974	WB	2021-10-11	Ibaraki	Takahagi	CSFV/JPN/WB_IB62974/2021	WB_IB62974_Ibaraki_Takahagi_211011	LC881453
WB_IB63053	WB	2021-11-01	Ibaraki	Daigo	CSFV/JPN/WB_IB63053/2021	WB_IB63053_Ibaraki_Daigo_211101	LC881454
WB_IB63108	WB	2021-11-09	Ibaraki	Chikusei	CSFV/JPN/WB_IB63108/2021	WB_IB63108_Ibaraki_Chikusei_211109	LC881455
WB_IB63233	WB	2022-01-11	Ibaraki	Hitachi	CSFV/JPN/WB_IB63233/2022	WB_IB63233_Ibaraki_Hitachi_220111	LC881456
WB_IB63235	WB	2022-01-11	Ibaraki	Hitachi	CSFV/JPN/WB_IB63235/2022	WB_IB63235_Ibaraki_Hitachi_220111	LC881457
WB_IT116228	WB	2022-10-24	Iwate	Takizawa	CSFV/JPN/WB_IT116228/2022	WB_IT116228_Iwate_Takizawa_221024	LC881458
WB_IT116237	WB	2022-10-31	Iwate	Oshu	CSFV/JPN/WB_IT116237/2022	WB_IT116237_Iwate_Oshu_221031	LC881459
WB_IT116254	WB	2022-11-27	Iwate	Shizukuishi	CSFV/JPN/WB_IT116254/2022	WB_IT116254_Iwate_Shizukuishi_221127	LC881460
WB_IT116255	WB	2022-11-28	Iwate	Shizukuishi	CSFV/JPN/WB_IT116255/2022	WB_IT116255_Iwate_Shizukuishi_221128	LC881461
WB_IT116257	WB	2022-11-29	Iwate	Shizukuishi	CSFV/JPN/WB_IT116257/2022	WB_IT116257_Iwate_Shizukuishi_221129	LC881462
WB_IT119725	WB	2023-01-10	Iwate	Shizukuishi	CSFV/JPN/WB_IT119725/2023	WB_IT119725_Iwate_Shizukuishi_230110	LC881463
WB_AK116318	WB	2023-01-06	Akita	Higashinaruse	CSFV/JPN/WB_AK116318/2023	WB_AK116318_Akita_Higashinaruse_230106	LC881464
WB_IB1629	WB	2021-09-14	Ibaraki	Shirosato	CSFV/JPN/WB_IB1629/2021	WB_IB1629_Ibaraki_Shirosato_210914	LC881465
WB_IB1677	WB	2021-10-11	Ibaraki	Takahagi	CSFV/JPN/WB_IB1677/2021	WB_IB1677_Ibaraki_Takahagi_211011	LC881466
WB_IB1700	WB	2021-10-18	Ibaraki	Shirosato	CSFV/JPN/WB_IB1700/2021	WB_IB1700_Ibaraki_Shirosato_211018	LC881467
WB_IB1756	WB	2021-11-01	Ibaraki	Daigo	CSFV/JPN/WB_IB1756/2021	WB_IB1756_Ibaraki_Daigo_211101	LC881468
WB_IB1811	WB	2021-11-09	Ibaraki	Chikusei	CSFV/JPN/WB_IB1811/2021	WB_IB1811_Ibaraki_Chikusei_211109	LC881469
WB_IB1881	WB	2021-12-07	Ibaraki	Tsukuba	CSFV/JPN/WB_IB1881/2021	WB_IB1881_Ibaraki_Tsukuba_211207	LC881470
WB_IS1177	WB	2022-09-27	Ishikawa	Anamizu	CSFV/JPN/WB_IS1177/2022	WB_IS1177_Ishikawa_Anamizu_220927	LC881471
WB_GI87495	WB	2022-09-27	Gifu	Ibigawa	CSFV/JPN/WB_GI87495/2022	WB_GI87495_Gifu_Ibigawa_220927	LC881472
WB_IB2034	WB	2022-02-28	Ibaraki	Shirosato	CSFV/JPN/WB_IB2034/2022	WB_IB2034_Ibaraki_Shirosato_220228	LC881473
WB_IB2296	WB	2022-07-25	Ibaraki	Shirosato	CSFV/JPN/WB_IB2296/2022	WB_IB2296_Ibaraki_Shirosato_220725	LC881474
WB_TM19	WB	2019-08-05	Toyama	Nanto	CSFV/JPN/WB_TM19/2019	WB_TM19_Toyama_Nanto_190805	LC881475
WB_IS93	WB	2019-08-26	Ishikawa	Hakusan	CSFV/JPN/WB_IS93/2019	WB_IS93_Ishikawa_Hakusan_190826	LC881476
WB_IS94	WB	2019-08-26	Ishikawa	Hakusan	CSFV/JPN/WB_IS94/2019	WB_IS94_Ishikawa_Hakusan_190826	LC881477
WB_IS215	WB	2019-11-20	Ishikawa	Kaga	CSFV/JPN/WB_IS215/2019	WB_IS215_Ishikawa_Kaga_191120	LC881478
WB_IS223	WB	2019-12-23	Ishikawa	Kanazawa	CSFV/JPN/WB_IS223/2019	WB_IS223_Ishikawa_Kanazawa_191223	LC881479
WB_GI1167	WB	2019-05-09	Gifu	Gujo	CSFV/JPN/WB_GI1167/2019	WB_GI1167_Gifu_Gujo_190509	LC881480
WB_GI1487	WB	2019-06-14	Gifu	Motosu	CSFV/JPN/WB_GI1487/2019	WB_GI1487_Gifu_Motosu_190614	LC881481
WB_GI1570	WB	2019-06-23	Gifu	Gujo	CSFV/JPN/WB_GI1570/2019	WB_GI1570_Gifu_Gujo_190623	LC881482
WB_GI1599	WB	2019-06-25	Gifu	Gujo	CSFV/JPN/WB_GI1599/2019	WB_GI1599_Gifu_Gujo_190625	LC881483
WB_GI1674	WB	2019-07-08	Gifu	Gujo	CSFV/JPN/WB_GI1674/2019	WB_GI1674_Gifu_Gujo_190708	LC881484
WB_GI2040	WB	2019-08-13	Gifu	Takayama	CSFV/JPN/WB_GI2040/2019	WB_GI2040_Gifu_Takayama_190813	LC881485
WB_GI2982	WB	2019-11-26	Gifu	Ena	CSFV/JPN/WB_GI2982/2019	WB_GI2982_Gifu_Ena_191126	LC881486
WB_SZ386	WB	2019-10-17	Shizuoka	Fujieda	CSFV/JPN/WB_SZ386/2019	WB_SZ386_Shizuoka_Fujieda_191017	LC881487
WB_SI76	WB	2019-10-23	Shiga	Nagahama	CSFV/JPN/WB_SI76/2019	WB_SI76_Shiga_Nagahama_191023	LC881488
WB_SI335	WB	2019-12-05	Shiga	Maibara	CSFV/JPN/WB_SI335/2019	WB_SI335_Shiga_Maibara_191205	LC881489
WB_FS49	WB	2020-09-17	Fukushima	Aizuwakamatsu	CSFV/JPN/WB_FS49/2020	WB_FS49_Fukushima_Aizuwakamatsu_200917	LC881490
WB_FS83	WB	2020-12-07	Fukushima	Sukagawa	CSFV/JPN/WB_FS83/2020	WB_FS83_Fukushima_Sukagawa_201207	LC881491
WB_TM235	WB	2020-02-22	Toyama	Kamiichi	CSFV/JPN/WB_TM235/2020	WB_TM235_Toyama_Kamiichi_200222	LC881492
WB_TM288	WB	2020-05-26	Toyama	Imizu	CSFV/JPN/WB_TM288/2020	WB_TM288_Toyama_Imizu_200526	LC881493
WB_IS233	WB	2020-01-27	Ishikawa	Hakusan	CSFV/JPN/WB_IS233/2020	WB_IS233_Ishikawa_Hakusan_200127	LC881494
WB_IS242	WB	2020-02-19	Ishikawa	Kaga	CSFV/JPN/WB_IS242/2020	WB_IS242_Ishikawa_Kaga_200219	LC881495
WB_IS246	WB	2020-02-25	Ishikawa	Kaga	CSFV/JPN/WB_IS246/2020	WB_IS246_Ishikawa_Kaga_200225	LC881496
WB_YN139	WB	2020-03-02	Yamanashi	Yamanashi	CSFV/JPN/WB_YN139/2020	WB_YN139_Yamanashi_Yamanashi_200302	LC881497
WB_YN180	WB	2020-07-06	Yamanashi	Otsuki	CSFV/JPN/WB_YN180/2020	WB_YN180_Yamanashi_Otsuki_200706	LC881498
WB_YN214	WB	2020-08-12	Yamanashi	Hokuto	CSFV/JPN/WB_YN214/2020	WB_YN214_Yamanashi_Hokuto_200812	LC881499
WB_YN224	WB	2020-08-26	Yamanashi	Minobu	CSFV/JPN/WB_YN224/2020	WB_YN224_Yamanashi_Minobu_200826	LC881500
WB_NA558	WB	2020-01-06	Nagano	Ina	CSFV/JPN/WB_NA558/2020	WB_NA558_Nagano_Ina_200106	LC881501
WB_NA574	WB	2020-01-15	Nagano	Tatsuno	CSFV/JPN/WB_NA574/2020	WB_NA574_Nagano_Tatsuno_200115	LC881502
WB_NA585	WB	2020-01-22	Nagano	Kiso	CSFV/JPN/WB_NA585/2020	WB_NA585_Nagano_Kiso_200122	LC881503
WB_NA595	WB	2020-01-27	Nagano	Agematsu	CSFV/JPN/WB_NA595/2020	WB_NA595_Nagano_Agematsu_200127	LC881504
WB_NA601	WB	2020-01-28	Nagano	Karuizawa	CSFV/JPN/WB_NA601/2020	WB_NA601_Nagano_Karuizawa_200128	LC881505
WB_NA662	WB	2020-03-05	Nagano	Karuizawa	CSFV/JPN/WB_NA662/2020	WB_NA662_Nagano_Karuizawa_200305	LC881506
WB_NA692	WB	2020-03-23	Nagano	Matsumoto	CSFV/JPN/WB_NA692/2020	WB_NA692_Nagano_Matsumoto_200323	LC881507
WB_NA693	WB	2020-03-23	Nagano	Omachi	CSFV/JPN/WB_NA693/2020	WB_NA693_Nagano_Omachi_200323	LC881508
WB_NA698	WB	2020-03-24	Nagano	Karuizawa	CSFV/JPN/WB_NA698/2020	WB_NA698_Nagano_Karuizawa_200324	LC881509
WB_NA739	WB	2020-04-23	Nagano	Fujimi	CSFV/JPN/WB_NA739/2020	WB_NA739_Nagano_Fujimi_200423	LC881510
WB_NA784	WB	2020-06-08	Nagano	Miyata	CSFV/JPN/WB_NA784/2020	WB_NA784_Nagano_Miyata_200608	LC881511
WB_NA873	WB	2020-08-03	Nagano	Takayama	CSFV/JPN/WB_NA873/2020	WB_NA873_Nagano_Takayama_200803	LC881512
WB_NA941	WB	2020-09-10	Nagano	Yamanouchi	CSFV/JPN/WB_NA941/2020	WB_NA941_Nagano_Yamanouchi_200910	LC881513
WB_ME3138	WB	2020-11-02	Mie	Iga	CSFV/JPN/WB_ME3138/2020	WB_ME3138_Mie_Iga_201102	LC881514
WB_ME3161	WB	2020-11-05	Mie	Tsu	CSFV/JPN/WB_ME3161/2020	WB_ME3161_Mie_Tsu_201105	LC881515
WB_TC780	WB	2021-05-18	Tochigi	Nasu	CSFV/JPN/WB_TC780/2021	WB_TC780_Tochigi_Nasu_210518	LC881516
WB_IS618	WB	2021-01-18	Ishikawa	Nanao	CSFV/JPN/WB_IS618/2021	WB_IS618_Ishikawa_Nanao_210118	LC881517
WB_FI1358	WB	2021-05-25	Fukui	Takahama	CSFV/JPN/WB_FI1358/2021	WB_FI1358_Fukui_Takahama_210525	LC881518
WB_YN342	WB	2021-01-21	Yamanashi	Fujikawaguchiko	CSFV/JPN/WB_YN342/2021	WB_YN342_Yamanashi_Fujikawaguchiko_210121	LC881519
WB_SZ3843	WB	2021-04-23	Shizuoka	Kosai	CSFV/JPN/WB_SZ3843/2021	WB_SZ3843_Shizuoka_Kosai_210423	LC881520
WB_KY281	WB	2021-04-02	Kyoto	Maizuru	CSFV/JPN/WB_KY281/2021	WB_KY281_Kyoto_Maizuru_210402	LC881521
WB_NR319	WB	2021-05-21	Nara	Oyodo	CSFV/JPN/WB_NR319/2021	WB_NR319_Nara_Oyodo_210521	LC881522
WB_GI86352	WB	2022-06-23	Gifu	Ena	CSFV/JPN/WB_GI86352/2022	WB_GI86352_Gifu_Ena_220623	LC881523
WB_GI87182	WB	2022-08-23	Gifu	Tajimi	CSFV/JPN/WB_GI87182/2022	WB_GI87182_Gifu_Tajimi_220823	LC881524
WB_GI87196	WB	2022-08-25	Gifu	Gifu	CSFV/JPN/WB_GI87196/2022	WB_GI87196_Gifu_Gifu_220825	LC881525
WB_YA114844	WB	2022-08-04	Yamaguchi	Shunan	CSFV/JPN/WB_YA114844/2022	WB_YA114844_Yamaguchi_Shunan_220804	LC881526
WB_YA114846	WB	2022-08-24	Yamaguchi	Shunan	CSFV/JPN/WB_YA114846/2022	WB_YA114846_Yamaguchi_Shunan_220824	LC881527
WB_YA114875	WB	2022-06-10	Yamaguchi	Yanai	CSFV/JPN/WB_YA114875/2022	WB_YA114875_Yamaguchi_Yanai_220610	LC881528
WB_YA119729	WB	2023-01-05	Yamaguchi	Hofu	CSFV/JPN/WB_YA119729/2023	WB_YA119729_Yamaguchi_Hofu_230105	LC881529
WB_YA126461	WB	2023-02-03	Yamaguchi	Yamaguchi	CSFV/JPN/WB_YA126461/2023	WB_YA126461_Yamaguchi_Yamaguchi_230203	LC881530
WB_YA130183	WB	2023-03-24	Yamaguchi	Hagi	CSFV/JPN/WB_YA130183/2023	WB_YA130183_Yamaguchi_Hagi_230324	LC881531
WB_WA79217	WB	2021-06-24	Wakayama	Nachikatsuura	CSFV/JPN/WB_WA79217/2021	WB_WA79217_Wakayama_Nachikatsuura_210624	LC881532
WB_WA79292	WB	2021-09-16	Wakayama	Kushimoto	CSFV/JPN/WB_WA79292/2021	WB_WA79292_Wakayama_Kushimoto_210916	LC881533
WB_WA79338	WB	2021-11-30	Wakayama	Shirahama	CSFV/JPN/WB_WA79338/2021	WB_WA79338_Wakayama_Shirahama_211130	LC881534
WB_WA79387	WB	2022-01-21	Wakayama	Inami	CSFV/JPN/WB_WA79387/2022	WB_WA79387_Wakayama_Inami_220121	LC881535
WB_WA79394	WB	2022-01-27	Wakayama	Kamitonda	CSFV/JPN/WB_WA79394/2022	WB_WA79394_Wakayama_Kamitonda_220127	LC881536
WB_WA98319	WB	2022-07-13	Wakayama	Arita	CSFV/JPN/WB_WA98319/2022	WB_WA98319_Wakayama_Arita_220713	LC881537
WB_IB62977	WB	2021-10-11	Ibaraki	Daigo	CSFV/JPN/WB_IB62977/2021	WB_IB62977_Ibaraki_Daigo_211011	LC881538
WB_IT116240	WB	2022-11-08	Iwate	Ichinoseki	CSFV/JPN/WB_IT116240/2022	WB_IT116240_Iwate_Ichinoseki_221108	LC881539
WB_IT116243	WB	2022-11-11	Iwate	Morioka	CSFV/JPN/WB_IT116243/2022	WB_IT116243_Iwate_Morioka_221111	LC881540
WB_IT116381	WB	2022-12-22	Iwate	Shizukuishi	CSFV/JPN/WB_IT116381/2022	WB_IT116381_Iwate_Shizukuishi_221222	LC881541
WB_SI78224	WB	2022-03-23	Shiga	Nagahama	CSFV/JPN/WB_SI78224/2022	WB_SI78224_Shiga_Nagahama_220323	LC881542
WB_SI91385	WB	2022-07-27	Shiga	Hikone	CSFV/JPN/WB_SI91385/2022	WB_SI91385_Shiga_Hikone_220727	LC881543
WB_SI91683	WB	2022-12-07	Shiga	Maibara	CSFV/JPN/WB_SI91683/2022	WB_SI91683_Shiga_Maibara_221207	LC881544
WB_SI123872	WB	2023-01-11	Shiga	Hikone	CSFV/JPN/WB_SI123872/2023	WB_SI123872_Shiga_Hikone_230111	LC881545
WB_SI126574	WB	2023-02-01	Shiga	Nagahama	CSFV/JPN/WB_SI126574/2023	WB_SI126574_Shiga_Nagahama_230201	LC881546
WB_SI126578	WB	2023-02-01	Shiga	Nagahama	CSFV/JPN/WB_SI126578/2023	WB_SI126578_Shiga_Nagahama_230201	LC881547
WB_HG114696	WB	2022-11-11	Hyogo	Kami	CSFV/JPN/WB_HG114696/2022	WB_HG114696_Hyogo_Kami_221111	LC881548
WB_HG78645	WB	2021-08-06	Hyogo	Awaji	CSFV/JPN/WB_HG78645/2021	WB_HG78645_Hyogo_Awaji_210806	LC881549
WB_HG78810	WB	2021-11-16	Hyogo	Awaji	CSFV/JPN/WB_HG78810/2021	WB_HG78810_Hyogo_Awaji_211116	LC881550
WB_HG78839	WB	2021-12-06	Hyogo	Awaji	CSFV/JPN/WB_HG78839/2021	WB_HG78839_Hyogo_Awaji_211206	LC881551
WB_HG78914	WB	2022-01-02	Hyogo	Minamiawaji	CSFV/JPN/WB_HG78914/2022	WB_HG78914_Hyogo_Minamiawaji_220102	LC881552
WB_HG108685	WB	2022-04-07	Hyogo	Awaji	CSFV/JPN/WB_HG108685/2022	WB_HG108685_Hyogo_Awaji_220407	LC881553
WB_NI65809	WB	2021-09-21	Niigata	Murakami	CSFV/JPN/WB_NI65809/2021	WB_NI65809_Niigata_Murakami_210921	LC881554
WB_NI65864	WB	2021-12-28	Niigata	Nagaoka	CSFV/JPN/WB_NI65864/2021	WB_NI65864_Niigata_Nagaoka_211228	LC881555
WB_NI108889	WB	2022-05-02	Niigata	Niigata	CSFV/JPN/WB_NI108889/2022	WB_NI108889_Niigata_Niigata_220502	LC881556
WB_IS90508	WB	2022-07-04	Ishikawa	Komatsu	CSFV/JPN/WB_IS90508/2022	WB_IS90508_Ishikawa_Komatsu_220704	LC881557
WB_IS90834	WB	2022-10-27	Ishikawa	Wajima	CSFV/JPN/WB_IS90834/2022	WB_IS90834_Ishikawa_Wajima_221027	LC881558
WB_IS125100	WB	2023-01-24	Ishikawa	Shika	CSFV/JPN/WB_IS125100/2023	WB_IS125100_Ishikawa_Shika_230124	LC881559
WB_TC96562	WB	2022-04-04	Tochigi	Motegi	CSFV/JPN/WB_TC96562/2022	WB_TC96562_Tochigi_Motegi_220404	LC881560
WB_TC125263	WB	2023-01-19	Tochigi	Tochigi	CSFV/JPN/WB_TC125263/2023	WB_TC125263_Tochigi_Tochigi_230119	LC881561
WB_TC63538	WB	2021-08-11	Tochigi	Nikko	CSFV/JPN/WB_TC63538/2021	WB_TC63538_Tochigi_Nikko_210811	LC881562
WB_TC63744	WB	2021-12-23	Tochigi	Kanuma	CSFV/JPN/WB_TC63744/2021	WB_TC63744_Tochigi_Kanuma_211223	LC881563
WB_TC63806	WB	2022-01-31	Tochigi	Sakura	CSFV/JPN/WB_TC63806/2022	WB_TC63806_Tochigi_Sakura_220131	LC881564
WB_TC96566	WB	2022-04-05	Tochigi	Sano	CSFV/JPN/WB_TC96566/2022	WB_TC96566_Tochigi_Sano_220405	LC881565
WB_TC96640	WB	2022-07-29	Tochigi	Nikko	CSFV/JPN/WB_TC96640/2022	WB_TC96640_Tochigi_Nikko_220729	LC881566
WB_TC125270	WB	2023-01-23	Tochigi	Nasukarasuyama	CSFV/JPN/WB_TC125270/2023	WB_TC125270_Tochigi_Nasukarasuyama_230123	LC881567
WB_AI89027	WB	2022-11-08	Aichi	Okazaki	CSFV/JPN/WB_AI89027/2022	WB_AI89027_Aichi_Okazaki_221108	LC881568
WB_AI126233	WB	2023-01-24	Aichi	Okazaki	CSFV/JPN/WB_AI126233/2023	WB_AI126233_Aichi_Okazaki_230124	LC881569
WB_AI126907	WB	2023-01-26	Aichi	Toyota	CSFV/JPN/WB_AI126907/2023	WB_AI126907_Aichi_Toyota_230126	LC881570
WB_AI126910	WB	2023-01-23	Aichi	Toyota	CSFV/JPN/WB_AI126910/2023	WB_AI126910_Aichi_Toyota_230123	LC881571
WB_KA125121	WB	2023-01-18	Kagawa	Sakaide	CSFV/JPN/WB_KA125121/2023	WB_KA125121_Kagawa_Sakaide_230118	LC881572
WB_MG61402	WB	2021-09-01	Miyagi	Zao	CSFV/JPN/WB_MG61402/2021	WB_MG61402_Miyagi_Zao_210901	LC881573
WB_MG61591	WB	2021-12-01	Miyagi	Marumori	CSFV/JPN/WB_MG61591/2021	WB_MG61591_Miyagi_Marumori_211201	LC881574
WB_MG61684	WB	2022-01-19	Miyagi	Osaki	CSFV/JPN/WB_MG61684/2022	WB_MG61684_Miyagi_Osaki_220119	LC881575
WB_MG61689	WB	2022-01-26	Miyagi	Marumori	CSFV/JPN/WB_MG61689/2022	WB_MG61689_Miyagi_Marumori_220126	LC881576
WB_MG61709	WB	2022-02-02	Miyagi	Marumori	CSFV/JPN/WB_MG61709/2022	WB_MG61709_Miyagi_Marumori_220202	LC881577
WB_MG61715	WB	2022-02-02	Miyagi	Kami	CSFV/JPN/WB_MG61715/2022	WB_MG61715_Miyagi_Kami_220202	LC881578
WB_MG61717	WB	2022-02-02	Miyagi	Kami	CSFV/JPN/WB_MG61717/2022	WB_MG61717_Miyagi_Kami_220202	LC881579
WB_MG61722	WB	2022-02-02	Miyagi	Kami	CSFV/JPN/WB_MG61722/2022	WB_MG61722_Miyagi_Kami_220202	LC881580
WB_MG61741	WB	2022-02-16	Miyagi	Marumori	CSFV/JPN/WB_MG61741/2022	WB_MG61741_Miyagi_Marumori_220216	LC881581
WB_MG61795	WB	2022-03-23	Miyagi	Kurihara	CSFV/JPN/WB_MG61795/2022	WB_MG61795_Miyagi_Kurihara_220323	LC881582
WB_MG107410	WB	2022-04-13	Miyagi	Marumori	CSFV/JPN/WB_MG107410/2022	WB_MG107410_Miyagi_Marumori_220413	LC881583
WB_MG107411	WB	2022-04-13	Miyagi	Marumori	CSFV/JPN/WB_MG107411/2022	WB_MG107411_Miyagi_Marumori_220413	LC881584
WB_MG107428	WB	2022-06-08	Miyagi	Kurihara	CSFV/JPN/WB_MG107428/2022	WB_MG107428_Miyagi_Kurihara_220608	LC881585
WB_MG107429	WB	2022-06-03	Miyagi	Shikama	CSFV/JPN/WB_MG107429/2022	WB_MG107429_Miyagi_Shikama_220603	LC881586
WB_MG107433	WB	2022-06-15	Miyagi	Kurihara	CSFV/JPN/WB_MG107433/2022	WB_MG107433_Miyagi_Kurihara_220615	LC881587
WB_MG107444	WB	2022-07-26	Miyagi	Ohira	CSFV/JPN/WB_MG107444/2022	WB_MG107444_Miyagi_Ohira_220726	LC881588
WB_MG107465	WB	2022-08-24	Miyagi	Shibata	CSFV/JPN/WB_MG107465/2022	WB_MG107465_Miyagi_Shibata_220824	LC881589
WB_KO120680	WB	2022-12-05	Kochi	Konan	CSFV/JPN/WB_KO120680/2022	WB_KO120680_Kochi_Konan_221205	LC881590
WB_KO124607	WB	2023-01-17	Kochi	Aki	CSFV/JPN/WB_KO124607/2023	WB_KO124607_Kochi_Aki_230117	LC881591
WB_KO125789	WB	2023-01-25	Kochi	Kami	CSFV/JPN/WB_KO125789/2023	WB_KO125789_Kochi_Kami_230125	LC881592
WB_KO126400	WB	2023-02-01	Kochi	Kami	CSFV/JPN/WB_KO126400/2023	WB_KO126400_Kochi_Kami_230201	LC881593
WB_KY78445	WB	2021-12-06	Kyoto	Fukuchiyama	CSFV/JPN/WB_KY78445/2021	WB_KY78445_Kyoto_Fukuchiyama_211206	LC881594
WB_KY78464	WB	2022-03-15	Kyoto	Kyotamba	CSFV/JPN/WB_KY78464/2022	WB_KY78464_Kyoto_Kyotamba_220315	LC881595
WB_KY91264	WB	2022-06-07	Kyoto	Kyotango	CSFV/JPN/WB_KY91264/2022	WB_KY91264_Kyoto_Kyotango_220607	LC881596
WB_SM116517	WB	2022-08-29	Shimane	Yoshika	CSFV/JPN/WB_SM116517/2022	WB_SM116517_Shimane_Yoshika_220829	LC881597
WB_SM116524	WB	2022-09-02	Shimane	Tsuwano	CSFV/JPN/WB_SM116524/2022	WB_SM116524_Shimane_Tsuwano_220902	LC881598
WB_SM116556	WB	2022-09-15	Shimane	Tsuwano	CSFV/JPN/WB_SM116556/2022	WB_SM116556_Shimane_Tsuwano_220915	LC881599
WB_SM116626	WB	2022-11-07	Shimane	Masuda	CSFV/JPN/WB_SM116626/2022	WB_SM116626_Shimane_Masuda_221107	LC881600
WB_SM116648	WB	2022-11-29	Shimane	Masuda	CSFV/JPN/WB_SM116648/2022	WB_SM116648_Shimane_Masuda_221129	LC881601
WB_SM126333	WB	2023-01-31	Shimane	Masuda	CSFV/JPN/WB_SM126333/2023	WB_SM126333_Shimane_Masuda_230131	LC881602
WB_HG108693	WB	2022-04-25	Hyogo	Taka	CSFV/JPN/WB_HG108693/2022	WB_HG108693_Hyogo_Taka_220425	LC881603
WB_HG108719	WB	2022-05-27	Hyogo	Shiso	CSFV/JPN/WB_HG108719/2022	WB_HG108719_Hyogo_Shiso_220527	LC881604
WB_HG108866	WB	2022-08-22	Hyogo	Fukusaki	CSFV/JPN/WB_HG108866/2022	WB_HG108866_Hyogo_Fukusaki_220822	LC881605
WB_HG114697	WB	2022-11-09	Hyogo	Himeji	CSFV/JPN/WB_HG114697/2022	WB_HG114697_Hyogo_Himeji_221109	LC881606
WB_KN91185	WB	2022-10-24	Kanagawa	Oiso	CSFV/JPN/WB_KN91185/2022	WB_KN91185_Kanagawa_Oiso_221024	LC881607
WB_KN116305	WB	2023-01-05	Kanagawa	Minamiashigara	CSFV/JPN/WB_KN116305/2023	WB_KN116305_Kanagawa_Minamiashigara_230105	LC881608
WB_SZ71986	WB	2021-12-17	Shizuoka	Hamamasu	CSFV/JPN/WB_SZ71986/2021	WB_SZ71986_Shizuoka_Hamamasu_211217	LC881609
WB_SZ72597	WB	2022-02-19	Shizuoka	Izunokuni	CSFV/JPN/WB_SZ72597/2022	WB_SZ72597_Shizuoka_Izunokuni_220219	LC881610
WB_SZ72711	WB	2022-03-01	Shizuoka	Kakegawa	CSFV/JPN/WB_SZ72711/2022	WB_SZ72711_Shizuoka_Kakegawa_220301	LC881611
WB_SZ120738	WB	2022-04-11	Shizuoka	Izunokuni	CSFV/JPN/WB_SZ120738/2022	WB_SZ120738_Shizuoka_Izunokuni_220411	LC881612
WB_SZ120837	WB	2022-05-02	Shizuoka	Kannami	CSFV/JPN/WB_SZ120837/2022	WB_SZ120837_Shizuoka_Kannami_220502	LC881613
WB_SZ121510	WB	2022-08-06	Shizuoka	Kannami	CSFV/JPN/WB_SZ121510/2022	WB_SZ121510_Shizuoka_Kannami_220806	LC881614
WB_SZ121730	WB	2022-08-23	Shizuoka	Izu	CSFV/JPN/WB_SZ121730/2022	WB_SZ121730_Shizuoka_Izu_220823	LC881615
WB_SZ123387	WB	2022-12-16	Shizuoka	Kakegawa	CSFV/JPN/WB_SZ123387/2022	WB_SZ123387_Shizuoka_Kakegawa_221216	LC881616
WB_SZ123605	WB	2023-01-04	Shizuoka	Numazu	CSFV/JPN/WB_SZ123605/2023	WB_SZ123605_Shizuoka_Numazu_230104	LC881617
WB_SZ125453	WB	2023-01-16	Shizuoka	Izu	CSFV/JPN/WB_SZ125453/2023	WB_SZ125453_Shizuoka_Izu_230116	LC881618
WB_SZ125503	WB	2023-01-22	Shizuoka	Kakegawa	CSFV/JPN/WB_SZ125503/2023	WB_SZ125503_Shizuoka_Kakegawa_230122	LC881619
WB_YG119992	WB	2022-12-26	Yamagata	Higashine	CSFV/JPN/WB_YG119992/2022	WB_YG119992_Yamagata_Higashine_221226	LC881620
WB_YG125361	WB	2023-01-18	Yamagata	Tsuruoka	CSFV/JPN/WB_YG125361/2023	WB_YG125361_Yamagata_Tsuruoka_230118	LC881621
WB_YG126259	WB	2023-01-25	Yamagata	Oguni	CSFV/JPN/WB_YG126259/2023	WB_YG126259_Yamagata_Oguni_230125	LC881622
WB_ME74923	WB	2021-07-08	Mie	Watarai	CSFV/JPN/WB_ME74923/2021	WB_ME74923_Mie_Watarai_210708	LC881623
WB_ME75098	WB	2021-07-21	Mie	Ise	CSFV/JPN/WB_ME75098/2021	WB_ME75098_Mie_Ise_210721	LC881624
WB_ME75229	WB	2021-07-29	Mie	Ise	CSFV/JPN/WB_ME75229/2021	WB_ME75229_Mie_Ise_210729	LC881625
WB_ME75418	WB	2021-08-12	Mie	Watarai	CSFV/JPN/WB_ME75418/2021	WB_ME75418_Mie_Watarai_210812	LC881626
WB_ME75591	WB	2021-08-26	Mie	Ise	CSFV/JPN/WB_ME75591/2021	WB_ME75591_Mie_Ise_210826	LC881627
WB_ME76038	WB	2021-09-13	Mie	Kiho	CSFV/JPN/WB_ME76038/2021	WB_ME76038_Mie_Kiho_210913	LC881628
WB_ME76041	WB	2021-09-13	Mie	Kiho	CSFV/JPN/WB_ME76041/2021	WB_ME76041_Mie_Kiho_210913	LC881629
WB_ME76451	WB	2021-11-04	Mie	Matsuzaka	CSFV/JPN/WB_ME76451/2021	WB_ME76451_Mie_Matsuzaka_211104	LC881630
WB_ME77175	WB	2022-01-31	Mie	Kiho	CSFV/JPN/WB_ME77175/2022	WB_ME77175_Mie_Kiho_220131	LC881631
WB_ME77318	WB	2022-02-14	Mie	Kiho	CSFV/JPN/WB_ME77318/2022	WB_ME77318_Mie_Kiho_220214	LC881632
WB_ME104395	WB	2022-07-14	Mie	Shima	CSFV/JPN/WB_ME104395/2022	WB_ME104395_Mie_Shima_220714	LC881633
WB_ME105899	WB	2022-10-17	Mie	Kihoku	CSFV/JPN/WB_ME105899/2022	WB_ME105899_Mie_Kihoku_221017	LC881634
WB_ME105984	WB	2022-10-17	Mie	Komono	CSFV/JPN/WB_ME105984/2022	WB_ME105984_Mie_Komono_221017	LC881635
WB_ME106060	WB	2022-10-20	Mie	Iga	CSFV/JPN/WB_ME106060/2022	WB_ME106060_Mie_Iga_221020	LC881636
WB_ME106138	WB	2022-10-24	Mie	Nabari	CSFV/JPN/WB_ME106138/2022	WB_ME106138_Mie_Nabari_221024	LC881637
WB_ME107154	WB	2022-12-08	Mie	Minamiise	CSFV/JPN/WB_ME107154/2022	WB_ME107154_Mie_Minamiise_221208	LC881638
WB_ME107279	WB	2022-12-15	Mie	Shima	CSFV/JPN/WB_ME107279/2022	WB_ME107279_Mie_Shima_221215	LC881639
WB_HS99548	WB	2022-10-13	Hiroshima	Akiota	CSFV/JPN/WB_HS99548/2022	WB_HS99548_Hiroshima_Akiota_221013	LC881640
WB_HS99572	WB	2022-11-24	Hiroshima	Hiroshima	CSFV/JPN/WB_HS99572/2022	WB_HS99572_Hiroshima_Hiroshima_221124	LC881641
WB_HS126618	WB	2023-01-12	Hiroshima	Akiota	CSFV/JPN/WB_HS126618/2023	WB_HS126618_Hiroshima_Akiota_230112	LC881642
WB_HS127384	WB	2023-02-10	Hiroshima	Hatsukaichi	CSFV/JPN/WB_HS127384/2023	WB_HS127384_Hiroshima_Hatsukaichi_230210	LC881643
WB_HS130021	WB	2023-03-16	Hiroshima	Kitahiroshima	CSFV/JPN/WB_HS130021/2023	WB_HS130021_Hiroshima_Kitahiroshima_230316	LC881644
WB_KA131190	WB	2023-04-25	Kagawa	Sakaide	CSFV/JPN/WB_KA131190/2023	WB_KA131190_Kagawa_Sakaide_230425	LC881645
WB_KA131796	WB	2023-05-01	Kagawa	Takamatsu	CSFV/JPN/WB_KA131796/2023	WB_KA131796_Kagawa_Takamatsu_230501	LC881646
WB_KA136710	WB	2023-07-18	Kagawa	Takamatsu	CSFV/JPN/WB_KA136710/2023	WB_KA136710_Kagawa_Takamatsu_230718	LC881647
WB_SG167277	WB	2024-05-30	Saga	Karatsu	CSFV/JPN/WB_SG167277/2024	WB_SG167277_Saga_Karatsu_240530	LC881648
WB_SG167278	WB	2024-06-03	Saga	Karatsu	CSFV/JPN/WB_SG167278/2024	WB_SG167278_Saga_Karatsu_240603	LC881649
WB_SG168761	WB	2024-06-06	Saga	Karatsu	CSFV/JPN/WB_SG168761/2024	WB_SG168761_Saga_Karatsu_240606	LC881650
WB_EH170696	WB	2024-06-28	Ehime	Saijo	CSFV/JPN/WB_EH170696/2024	WB_EH170696_Ehime_Saijo_240628	LC881651
